# Supplementary material for: Global Identification of Myc Target Genes Reveals Its Direct Role in Mitochondrial Biogenesis and Its E-Box Usage In Vivo
Source: PLoS One. 2008 Mar 12;3(3):e1798. doi: 10.1371/journal.pone.0001798 (PMC2258436; doi:10.1371/journal.pone.0001798)
Supplement: Table S1 — List of 1469 Myc direct target genes identified in this work, and overlap with previously identified targets from global ChIP studies. The occurrence of the consensus motif CACGTG among target promoters is also indicated. (0.19 MB XLS) [file pone.0001798.s003.xls]

## Sheet: Sheet1
Accession_No	Symbol	CACGTG	quiescent 209Target	serum stimulated 209Target	HeLa cells	Ref 1	Ref 2	Ref 3	Ref 4		Ref. 1	Li, Z., S. Van Calcar, et al. (2003). "A global transcriptional regulatory role for c-Myc in Burkitt's lymphoma cells." Proc Natl Acad Sci U S A 100(14): 8164-9.
NM_024662	NAT10 / FLJ10774	yes	Target	Target	Target		Target		Target		Ref. 2	Mao, D. Y., J. D. Watson, et al. (2003). "Analysis of Myc bound loci identified by CpG island arrays shows that Max is essential for Myc-dependent repression." Curr Biol 13(10): 882-6.
NM_005566	LDHA	yes	Target	Target	Target	Target			Target		Ref. 3	Fernandez, P. C., S. R. Frank, et al. (2003). "Genomic targets of the human c-Myc protein." Genes Dev 17(9): 1115-29.
NM_002041	GABPB2		Target	Target	Target				Target		Ref. 4	Zeller, K. I., X. Zhao, et al. (2006). "Global mapping of c-Myc binding sites and target gene networks in human B cells." Proc Natl Acad Sci U S A 103(47): 17834-9.
NM_032124	HDHD2		Target	Target	Target				Target
NM_018129	PNPO	yes	Target	Target	Target				Target
NM_024077	SECISBP2	yes	Target	Target	Target				Target
NM_020246	SLC12A9	yes	Target	Target	Target				Target
NM_020533	MCOLN1	yes	Target		Target				Target
NM_138431	MFSD3 / LOC113655	yes	Target		Target				Target
NM_031157	HNRPA1	yes	Target	Target	Target	Target	Target	Target
NM_001675	ATF4	yes	Target	Target	Target	Target		Target
NM_005836	HRSP12	yes	Target	Target	Target	Target		Target
NM_000269	NME1	yes	Target	Target	Target	Target		Target
NM_001022	RPS19		Target	Target	Target	Target		Target
NM_001010	RPS6		Target	Target	Target	Target		Target
NM_006066	AKR1A1	yes	Target	Target	Target			Target
NM_000788	DCK	yes	Target	Target	Target			Target
NM_005239	ETS2	yes	Target	Target	Target			Target
NM_006170	NOL1	yes	Target	Target	Target			Target
NM_002703	PPAT	yes	Target	Target	Target			Target
NM_002524	NRAS	yes	Target		Target			Target
NM_000895	LTA4H		Target	Target	Target	Target	Target
NM_005371	METTL1	yes	Target	Target	Target	Target	Target
NM_014885	ANAPC10		Target	Target	Target	Target
NM_004674	ASH2L		Target	Target	Target	Target
NM_000709	BCKDHA	yes	Target	Target	Target	Target
NM_001762	CCT6A	yes	Target	Target	Target	Target
NM_005760	CEBPZ		Target	Target	Target	Target
NM_001310	CREBL2		Target	Target	Target	Target
NM_003863	DPM2		Target	Target	Target	Target
NM_004094	EIF2S1		Target	Target	Target	Target
NM_003521	HIST1H2BM		Target	Target	Target	Target
NM_000629	IFNAR1		Target	Target	Target	Target
NM_014463	LSM3		Target	Target	Target	Target
NM_007362	NCBP2		Target	Target	Target	Target
NM_016167	NOL7	yes	Target	Target	Target	Target
NM_000303	PMM2		Target	Target	Target	Target
NM_004875	POLR1C		Target	Target	Target	Target
NM_021154	PSAT1	yes	Target	Target	Target	Target
NM_006503	PSMC4	yes	Target	Target	Target	Target
NM_005789	PSME3	yes	Target	Target	Target	Target
NM_007062	PWP1	yes	Target	Target	Target	Target
NM_016090	RBM7		Target	Target	Target	Target
NM_033251	RPL13		Target	Target	Target	Target
NM_002948	RPL15		Target	Target	Target	Target
NM_000993	RPL31		Target	Target	Target	Target
NM_000997	RPL37		Target	Target	Target	Target
NM_001020	RPS16		Target	Target	Target	Target
NM_004704	RRP9 / RNU3IP2	yes	Target	Target	Target	Target
NM_004175	SNRPD3		Target	Target	Target	Target
NM_016086	STYXL1 / DUSP24	yes	Target	Target	Target	Target
NM_003295	TPT1		Target	Target	Target	Target
NM_014408	TRAPPC3		Target	Target	Target	Target
NM_006545	TUSC4		Target	Target	Target	Target
NM_022553	VPS52		Target	Target	Target	Target
NM_005452	WDR46 / C6orf11	yes	Target	Target	Target	Target
NM_013362	ZNF225		Target	Target	Target	Target
NM_016304	C15orf15		Target		Target	Target
NM_007022	CYB561D2		Target		Target	Target
NM_005594	NACA		Target		Target	Target
NM_014426	SNX5	yes	Target		Target	Target
NM_014255	TMEM4	yes	Target		Target	Target
NM_003291	TPP2	yes	Target		Target	Target
NM_002601	PDE6D		Target	Target		Target
NM_005870	SAP18		Target	Target		Target
NM_002954	RPS27A		Target			Target
NM_001087	AAMP		Target	Target	Target
NM_020186	ACN9		Target	Target	Target
NM_001123	ADK	yes	Target	Target	Target
NM_012111	AHSA1		Target	Target	Target
NM_000694	ALDH3B1	yes	Target	Target	Target
NM_005787	ALG3	yes	Target	Target	Target
NM_022662	ANAPC1	yes	Target	Target	Target
NM_001667	ARL2	yes	Target	Target	Target
NM_033656	BRWD1 / WDR9		Target	Target	Target
NM_014039	C11orf54 / PTD012	yes	Target	Target	Target
NM_017822	C12orf41 / FLJ20436		Target	Target	Target
NM_022067	C14orf133		Target	Target	Target
NM_017953	C1orf181 / FLJ20729	yes	Target	Target	Target
NM_138428	C1orf212 / LOC113444	yes	Target	Target	Target
NM_014145	C20orf30		Target	Target	Target
NM_032910	C21orf119		Target	Target	Target
NM_006367	CAP1		Target	Target	Target
NM_020307	CCNL1		Target	Target	Target
NM_025114	Cep290		Target	Target	Target
NM_014679	CEP57 / PIG8		Target	Target	Target
NM_007236	CHP		Target	Target	Target
NM_012127	CIZ1		Target	Target	Target
NM_025233	COASY		Target	Target	Target
NM_016424	CROP	yes	Target	Target	Target
NM_004728	DDX21		Target	Target	Target
NM_004818	DDX23		Target	Target	Target
NM_014953	DIS3 / KIAA1008		Target	Target	Target
NM_001388	DRG2		Target	Target	Target
NM_020234	DTWD1 / MDS009		Target	Target	Target
NM_003908	EIF2S2		Target	Target	Target
NM_001967	EIF4A2		Target	Target	Target
NM_000082	ERCC8	yes	Target	Target	Target
NM_020158	EXOSC5	yes	Target	Target	Target
NM_012170	FBXO22		Target	Target	Target
NM_002027	FNTA		Target	Target	Target
NM_000511	FUT2		Target	Target	Target
NM_012192	FXC1		Target	Target	Target
NM_017686	GDAP2	yes	Target	Target	Target
NM_000405	GM2A		Target	Target	Target
NM_005274	GNG5		Target	Target	Target
NM_005316	GTF2H1	yes	Target	Target	Target
NM_000858	GUK1		Target	Target	Target
NM_080593	HIST1H2BK		Target	Target	Target
NM_000859	HMGCR		Target	Target	Target
NM_005347	HSPA5		Target	Target	Target
NM_016403	HSPC148		Target	Target	Target
NM_002161	IARS	yes	Target	Target	Target
NM_018439	IMPACT		Target	Target	Target
NM_014652	IPO13	yes	Target	Target	Target
NM_005548	KARS		Target	Target	Target
NM_022342	KIF9		Target	Target	Target
NM_025010	KLHL18		Target	Target	Target
NM_002265	KPNB1		Target	Target	Target
NM_014713	LAPTM4A		Target	Target	Target
NM_014017	MAPBPIP		Target	Target	Target
NM_006838	METAP2		Target	Target	Target
NM_032676	MGC10955		Target	Target	Target
NM_032331	MGC2408 / ECE2	yes	Target	Target	Target
NM_024864	MRM1 / FLJ22578	yes	Target	Target	Target
NM_016055	MRPL48		Target	Target	Target
NM_014046	MRPS18B		Target	Target	Target
NM_018997	MRPS21		Target	Target	Target
NM_016070	MRPS23		Target	Target	Target
NM_025109	MYOHD1	yes	Target	Target	Target
NM_006153	NCK1		Target	Target	Target
NM_016101	NIP7 / CGI-37		Target	Target	Target
NM_022451	NOC3L / C10orf117	yes	Target	Target	Target
NM_015560	OPA1		Target	Target	Target
NM_000437	PAFAH2		Target	Target	Target
NM_002668	PLP2		Target	Target	Target
NM_002687	PNN		Target	Target	Target
NM_007215	POLG2		Target	Target	Target
NM_020230	PPAN		Target	Target	Target
NM_005040	PRCP		Target	Target	Target
NM_016077	PTRH2 / Bit1		Target	Target	Target
NM_031209	QTRT1	yes	Target	Target	Target
NM_022768	RBM15	yes	Target	Target	Target
NM_033117	RBM18	yes	Target	Target	Target
NM_003973	RPL14		Target	Target	Target
NM_000980	RPL18A		Target	Target	Target
NM_000991	RPL28		Target	Target	Target
NM_000989	RPL30		Target	Target	Target
NM_001000	RPL39	yes	Target	Target	Target
NM_001030	RPS27		Target	Target	Target
NM_020368	SAS10		Target	Target	Target
NM_033280	SEC11C / SEC11L3	yes	Target	Target	Target
NM_030780	SLC25A32 / MFTC	yes	Target	Target	Target
NM_002394	SLC3A2		Target	Target	Target
NM_003094	SNRPE		Target	Target	Target
NM_022354	SPATA1		Target	Target	Target
NM_018255	STATIP1	yes	Target	Target	Target
NM_006948	STCH		Target	Target	Target
NM_003576	STK24		Target	Target	Target
NM_003168	SUPT4H1		Target	Target	Target
NM_003171	SUPV3L1	yes	Target	Target	Target
NM_024670	SUV39H2	yes	Target	Target	Target
NM_003184	TAF2		Target	Target	Target
NM_003191	TARS		Target	Target	Target
NM_032026	TATDN1		Target	Target	Target
NM_014742	TM9SF4		Target	Target	Target
NM_007024	TMEM115 / PL6		Target	Target	Target
NM_018087	TMEM48 / FLJ10407		Target	Target	Target
NM_001065	TNFRSF1A		Target	Target	Target
NM_016146	TRAPPC4		Target	Target	Target
NM_033017	TRIM4		Target	Target	Target
NM_007279	U2AF2		Target	Target	Target
NM_025090	USP36	yes	Target	Target	Target
NM_004906	WTAP		Target	Target	Target
NM_003404	YWHAB	yes	Target	Target	Target
NM_018555	ZNF331		Target	Target	Target
NM_001627	ALCAM		Target		Target
NM_025097	FLJ21106		Target		Target
NM_005918	MDH2		Target		Target
NM_032671	MGC10814		Target		Target
NM_016497	MRPL51		Target		Target
NM_031951	NYD-SP11		Target		Target
NM_032632	PAPOLA		Target		Target
NM_003930	SKAP2 / SCAP2		Target		Target
NM_017945	SLC35A5	yes	Target		Target
NM_130459	TOR2A		Target		Target
NM_025155	WDR71 / FLJ11848		Target		Target
NM_033213	ZNF670 / MGC12466	yes	Target		Target
NM_006763	BTG2		Target	Target
NM_031443	CCM2		Target	Target
NM_138570	MGC15523		Target	Target
NM_016627	AMZ2 / LOC51321		Target
NM_030929	KAZALD1		Target
NM_003954	MAP3K14	yes	Target
NM_018009	TAPBPL	yes	Target
NM_006294	UQCRB		Target
NM_021724	NR1D1	yes			Target	Target		Target	Target
NM_004902	RBM39 / RNPC2				Target		Target		Target
NM_004939	DDX1			Target	Target	Target			Target
NM_002094	GSPT1			Target	Target	Target			Target
NM_006303	JTV1			Target	Target	Target			Target
NM_006810	PDIA5 / PDIR	yes		Target	Target	Target			Target
NM_000969	RPL5			Target	Target	Target			Target
NM_001023	RPS20			Target	Target	Target			Target
NM_004247	EFTUD2 / U5-116KD	yes			Target	Target			Target
NM_015721	GEMIN4				Target	Target			Target
NM_053067	UBQLN1				Target	Target			Target
NM_001568	EIF3S6			Target	Target				Target
NM_020806	GPHN			Target	Target				Target
NM_002165	ID1			Target	Target				Target
NM_019842	KCNQ5			Target	Target				Target
NM_018559	KIAA1704	yes		Target	Target				Target
NM_052879	LARP4 / LOC113251			Target	Target				Target
NM_002816	PSMD12			Target	Target				Target
NM_022551	RPS18			Target	Target				Target
NM_032747	USMG5			Target	Target				Target
NM_033318	C22orf32 / LOC91689				Target				Target
NM_052984	CDK4	yes			Target				Target
NM_018467	MDS032				Target				Target
NM_014901	RNF44	yes			Target				Target
NM_014820	TOMM70A				Target				Target
NM_021104	RPL41			Target					Target
NM_031243	HNRPA2B1			Target	Target	Target	Target	Target
NM_004341	CAD	yes		Target	Target	Target		Target
NM_000990	RPL27A			Target	Target	Target		Target
NM_002046	GAPDH / GAPD				Target	Target		Target
NM_001042	SLC2A4	yes			Target	Target		Target
NM_000981	RPL19	yes		Target		Target		Target
NM_080648	APEX1	yes		Target	Target			Target
NM_001293	CLNS1A			Target	Target			Target
NM_001953	ECGF1	yes		Target	Target			Target
NM_001968	EIF4E			Target	Target			Target
NM_005229	ELK1	yes		Target	Target			Target
NM_031372	HNRPDL	yes		Target	Target			Target
NM_005572	LMNA	yes		Target	Target			Target
NM_005600	NIT1	yes		Target	Target			Target
NM_002634	PHB	yes		Target	Target			Target
NM_002823	PTMA			Target	Target			Target
NM_003153	STAT6	yes		Target	Target			Target
NM_003286	TOP1	yes		Target	Target			Target
NM_003333	UBA52	yes		Target	Target			Target
NM_001098	ACO2	yes			Target			Target
NM_000484	APP				Target			Target
NM_000148	FUT1				Target			Target
NM_014685	HERPUD1	yes			Target			Target
NM_002485	NBN / NBS1				Target			Target
NM_006181	NTN2L	yes			Target			Target
NM_006452	PAICS	yes			Target			Target
NM_003238	TGFB2	yes			Target			Target
NM_020300	MGST1			Target				Target
NM_012117	CBX5	yes		Target	Target	Target	Target
NM_003720	DSCR2				Target	Target	Target
NM_005956	MTHFD1	yes			Target	Target	Target
NM_012115	CASP8AP2			Target	Target		Target
NM_032574	LOC84661			Target	Target		Target
NM_002398	MEIS1			Target	Target		Target
NM_004537	NAP1L1			Target	Target		Target
NM_133487	RAD51			Target	Target		Target
NM_005610	RBBP4	yes		Target	Target		Target
NM_031966	CCNB1	yes			Target		Target
NM_022809	CDC25C	yes			Target		Target
NM_012257	HBP1	yes			Target		Target
NM_032151	PCBD2 / DCOHM				Target		Target
NM_017443	POLE3				Target		Target
NM_006924	SFRS1				Target		Target
NM_013375	ABT1	yes		Target	Target	Target
NM_006020	ALKBH1 / ALKBH			Target	Target	Target
NM_001640	APEH	yes		Target	Target	Target
NM_003224	ARFRP1			Target	Target	Target
NM_023000	ARID4A			Target	Target	Target
NM_001177	ARL1			Target	Target	Target
NM_001686	ATP5B			Target	Target	Target
NM_005174	ATP5C1			Target	Target	Target
NM_032408	BAZ1B			Target	Target	Target
NM_003203	C2orf3	yes		Target	Target	Target
NM_019083	CCDC76 / FLJ10287			Target	Target	Target
NM_001827	CKS2			Target	Target	Target
NM_007158	CSDE1 / UNR			Target	Target	Target
NM_001326	CSTF3			Target	Target	Target
NM_001382	DPAGT1	yes		Target	Target	Target
NM_004147	DRG1			Target	Target	Target
NM_004846	EIF4E2			Target	Target	Target
NM_021204	ENOPH1 / MASA	yes		Target	Target	Target
NM_006459	ERLIN1 / SPFH1	yes		Target	Target	Target
NM_022725	FANCF	yes		Target	Target	Target
NM_016576	GMPR2			Target	Target	Target
NM_053004	GNB1L / FLJ21125			Target	Target	Target
NM_005275	GNL1			Target	Target	Target
NM_005113	GOLGA5	yes		Target	Target	Target
NM_005307	GRK4	yes		Target	Target	Target
NM_018950	HLA-F			Target	Target	Target
NM_007031	HSF2BP	yes		Target	Target	Target
NM_001551	IGBP1			Target	Target	Target
NM_004517	ILK	yes		Target	Target	Target
NM_014288	ITGB3BP			Target	Target	Target
NM_007317	KIF22			Target	Target	Target
NM_022356	LEPRE1			Target	Target	Target
NM_005575	LNPEP			Target	Target	Target
NM_002358	MAD2L1			Target	Target	Target
NM_022149	MAGEF1			Target	Target	Target
NM_002376	MARK3			Target	Target	Target
NM_003925	MBD4			Target	Target	Target
NM_005792	MPHOSPH6	yes		Target	Target	Target
NM_003776	MRPL40			Target	Target	Target
NM_005953	MT2A			Target	Target	Target
NM_005006	NDUFS1	yes		Target	Target	Target
NM_005450	NOG			Target	Target	Target
NM_002525	NRD1			Target	Target	Target
NM_017426	NUP54			Target	Target	Target
NM_012346	NUP62			Target	Target	Target
NM_005866	OPRS1			Target	Target	Target
NM_005485	PARP3	yes		Target	Target	Target
NM_014317	PDSS1 / TPRT			Target	Target	Target
NM_000287	PEX6			Target	Target	Target
NM_007273	PHB2 / REA			Target	Target	Target
NM_006622	PLK2			Target	Target	Target
NM_000534	PMS1			Target	Target	Target
NM_006556	PMVK			Target	Target	Target
NM_020143	PNO1 / LOC56902	yes		Target	Target	Target
NM_002693	POLG			Target	Target	Target
NM_006502	POLH			Target	Target	Target
NM_002707	PPM1G			Target	Target	Target
NM_006109	PRMT5 / SKB1			Target	Target	Target
NM_025263	PRR3	yes		Target	Target	Target
NM_002814	PSMD10			Target	Target	Target
NM_005047	PSMD5			Target	Target	Target
NM_002811	PSMD7			Target	Target	Target
NM_014754	PTDSS1	yes		Target	Target	Target
NM_002827	PTPN1			Target	Target	Target
NM_133482	RAD50	yes		Target	Target	Target
NM_005772	RCL1	yes		Target	Target	Target
NM_000994	RPL32	yes		Target	Target	Target
NM_001003	RPLP1			Target	Target	Target
NM_001024	RPS21			Target	Target	Target
NM_001009	RPS5			Target	Target	Target
NM_004755	RPS6KA5	yes		Target	Target	Target
NM_012425	RSU1			Target	Target	Target
NM_013260	SAP30BP / HCNGP			Target	Target	Target
NM_006808	SEC61B			Target	Target	Target
NM_013376	SERTAD1			Target	Target	Target
NM_004768	SFRS11			Target	Target	Target
NM_003016	SFRS2			Target	Target	Target
NM_006276	SFRS7			Target	Target	Target
NM_004592	SFRS8			Target	Target	Target
NM_003059	SLC22A4	yes		Target	Target	Target
NM_021095	SLC5A6			Target	Target	Target
NM_003082	SNAPC1			Target	Target	Target
NM_003795	SNX3			Target	Target	Target
NM_000454	SOD1			Target	Target	Target
NM_003139	SRPR			Target	Target	Target
NM_003473	STAM			Target	Target	Target
NM_003564	TAGLN2	yes		Target	Target	Target
NM_012459	TIMM8B			Target	Target	Target
NM_003276	TMPO			Target	Target	Target
NM_007027	TOPBP1			Target	Target	Target
NM_004275	TRFP / USP49	yes		Target	Target	Target
NM_025195	TRIB1			Target	Target	Target
NM_004237	TRIP13	yes		Target	Target	Target
NM_024075	TSEN34 / LENG5			Target	Target	Target
NM_001070	TUBG1			Target	Target	Target
NM_006758	U2AF1			Target	Target	Target
NM_003359	UGDH			Target	Target	Target
NM_003574	VAPA	yes		Target	Target	Target
NM_003941	WASL			Target	Target	Target
NM_005080	XBP1			Target	Target	Target
NM_016265	ZNF12 / ZNF325			Target	Target	Target
NM_005081	ZNF142			Target	Target	Target
NM_005689	ABCB6	yes			Target	Target
NM_003501	ACOX3				Target	Target
NM_021628	ALOXE3	yes			Target	Target
NM_006594	AP4B1				Target	Target
NM_012096	APPL1 / APPL				Target	Target
NM_133436	ASNS				Target	Target
NM_004873	BAG5				Target	Target
NM_025238	BTBD1	yes			Target	Target
NM_004725	BUB3	yes			Target	Target
NM_014412	CACYBP				Target	Target
NM_006888	CALM1				Target	Target
NM_001219	CALU				Target	Target
NM_001752	CAT				Target	Target
NM_001789	CDC25A				Target	Target
NM_001259	CDK6				Target	Target
NM_001829	CLCN3				Target	Target
NM_004362	CLGN				Target	Target
NM_020348	CNNM1				Target	Target
NM_014325	CORO1C				Target	Target
NM_001324	CSTF1				Target	Target
NM_001923	DDB1	yes			Target	Target
NM_031992	EIF4H / WBSCR1	yes			Target	Target
NM_000124	ERCC6 / PGBD3				Target	Target
NM_130398	EXO1				Target	Target
NM_012177	FBXO5	yes			Target	Target
NM_004111	FEN1				Target	Target
NM_002035	FVT1				Target	Target
NM_003468	FZD5 / C2orf31				Target	Target
NM_021067	GINS1 / KIAA0186				Target	Target
NM_001500	GMDS				Target	Target
NM_016573	GMIP				Target	Target
NM_012203	GRHPR	yes			Target	Target
NM_006118	HAX1				Target	Target
NM_005333	HCCS				Target	Target
NM_003512	HIST1H2AC				Target	Target
NM_021066	HIST1H2AJ				Target	Target
NM_003514	HIST1H2AM				Target	Target
NM_003523	HIST1H2BE				Target	Target
NM_003518	HIST1H2BG				Target	Target
NM_003544	HIST1H4B				Target	Target
NM_013312	HOOK2				Target	Target
NM_014213	HOXD9				Target	Target
NM_000596	IGFBP1				Target	Target
NM_000585	IL15				Target	Target
NM_004973	JARID2				Target	Target
NM_012285	KCNH4	yes			Target	Target
NM_000891	KCNJ2				Target	Target
NM_006014	LAGE3 / DXS9879E				Target	Target
NM_002336	LRP6				Target	Target
NM_014462	LSM1	yes			Target	Target
NM_020347	LZTFL1	yes			Target	Target
NM_130470	MADD	yes			Target	Target
NM_005923	MAP3K5				Target	Target
NM_006575	MAP4K5				Target	Target
NM_002749	MAPK7				Target	Target
NM_002388	MCM3				Target	Target
NM_002428	MMP15	yes			Target	Target
NM_000251	MSH2				Target	Target
NM_002447	MST1R				Target	Target
NM_007358	MTF2 / M96	yes			Target	Target
NM_005821	NBR2				Target	Target
NM_004541	NDUFA1				Target	Target
NM_002490	NDUFA6				Target	Target
NM_007103	NDUFV1				Target	Target
NM_007083	NUDT6				Target	Target
NM_012345	NUFIP1				Target	Target
NM_003999	OSMR				Target	Target
NM_005017	PCYT1A	yes			Target	Target
NM_007217	PDCD10				Target	Target
NM_057174	PEX16				Target	Target
NM_002657	PLAGL2				Target	Target
NM_007055	POLR3A	yes			Target	Target
NM_002715	PPP2CA				Target	Target
NM_006247	PPP5C				Target	Target
NM_006253	PRKAB1	yes			Target	Target
NM_005399	PRKAB2				Target	Target
NM_003690	PRKRA				Target	Target
NM_005805	PSMD14				Target	Target
NM_002812	PSMD8				Target	Target
NM_004663	RAB11A				Target	Target
NM_002866	RAB3A				Target	Target
NM_012414	RAB3GAP2 / RAB3-GAP150	yes			Target	Target
NM_005370	RAB8A				Target	Target
NM_003579	RAD54L	yes			Target	Target
NM_004584	RAD9A	yes			Target	Target
NM_002895	RBL1	yes			Target	Target
NM_005614	RHEB				Target	Target
NM_003821	RIPK2				Target	Target
NM_003161	RPS6KB1				Target	Target
NM_006570	RRAGA				Target	Target
NM_006270	RRAS				Target	Target
NM_005500	SAE1	yes			Target	Target
NM_006513	SARS				Target	Target
NM_016510	SCLY				Target	Target
NM_006923	SDF2				Target	Target
NM_001046	SLC12A2				Target	Target
NM_006306	SMC1A / SMC1L1				Target	Target
NM_003084	SNAPC3				Target	Target
NM_014230	SRP68				Target	Target
NM_006396	SSSCA1				Target	Target
NM_007178	STRAP				Target	Target
NM_003198	TCEB3				Target	Target
NM_002270	TNPO1				Target	Target
NM_004623	TTC4	yes			Target	Target
NM_005800	USPL1 / C13orf22				Target	Target
NM_014231	VAMP1				Target	Target
NM_016226	VPS29				Target	Target
NM_017528	WBSCR22				Target	Target
NM_020470	YIF1A / YIF1				Target	Target
NM_006007	ZFAND5 / ZA20D2				Target	Target
NM_003408	ZFP37				Target	Target
NM_006298	ZNF192				Target	Target
NM_021188	ZNF410				Target	Target
NM_015871	ZNF593	yes			Target	Target
NM_006585	CCT8			Target		Target
NM_004546	NDUFB2			Target		Target
NM_020357	PCNP			Target		Target
NM_014260	PFDN6 / HKE2	yes		Target		Target
NM_002786	PSMA1			Target		Target
NM_000970	RPL6			Target		Target
NM_003901	SGPL1			Target		Target
NM_003136	SRP54	yes		Target		Target
NM_003169	SUPT5H			Target		Target
NM_007275	TUSC2			Target		Target
NM_025218	ULBP1			Target		Target
NM_003366	UQCRC2	yes		Target		Target
NM_005857	ZMPSTE24			Target		Target
NM_003447	ZNF165			Target		Target
NM_012138	AATF	yes		Target	Target
NM_005688	ABCC5			Target	Target
NM_007011	ABHD2	yes		Target	Target
NM_001610	ACP2			Target	Target
NM_004924	ACTN4			Target	Target
NM_024855	ACTR5	yes		Target	Target
NM_003815	ADAM15	yes		Target	Target
NM_000027	AGA			Target	Target
NM_001625	AK2			Target	Target
NM_014371	AKAP8L			Target	Target
NM_019109	ALG1	yes		Target	Target
NM_033087	ALG2			Target	Target
NM_024079	ALG8			Target	Target
NM_014324	AMACR			Target	Target
NM_016552	ANKMY1	yes		Target	Target
NM_023039	ANKRA2			Target	Target
NM_030816	ANKRD13C / DKFZP566D1346			Target	Target
NM_001282	AP2B1			Target	Target
NM_004068	AP2M1			Target	Target
NM_006051	APBB3	yes		Target	Target
NM_015032	APRIN			Target	Target
NM_000485	APRT			Target	Target
NM_003899	ARHGEF7			Target	Target
NM_030978	ARPC5L	yes		Target	Target
NM_032852	ATG4C / APG4C			Target	Target
NM_001689	ATP5G3			Target	Target
NM_001695	ATP6V1C1	yes		Target	Target
NM_004888	ATP6V1G1	yes		Target	Target
NM_002973	ATXN2	yes		Target	Target
NM_012200	B3GAT3	yes		Target	Target
NM_019606	BCDIN3 / FLJ20257	yes		Target	Target
NM_014739	BCLAF1			Target	Target
NM_005180	BMI1 / PCGF4	yes		Target	Target
NM_018310	BRF2			Target	Target
NM_033637	BTRC			Target	Target
NM_018321	BXDC2 / BRIX			Target	Target
NM_032804	C10orf22			Target	Target
NM_014206	C11orf10	yes		Target	Target
NM_022338	C11orf24			Target	Target
NM_019021	C11orf71 / FLJ20010			Target	Target
NM_013300	C12orf24 / HSU79274	yes		Target	Target
NM_032848	C12orf52 / FLJ14827	yes		Target	Target
NM_018353	C14orf106			Target	Target
NM_022744	C16orf58 / FLJ13868			Target	Target
NM_024683	C17orf42 / FLJ22729			Target	Target
NM_016145	C19orf56 / PTD008			Target	Target
NM_032018	C1orf124 / DKFZP547N043			Target	Target
NM_022774	C1orf176 / FLJ21144			Target	Target
NM_001212	C1QBP	yes		Target	Target
NM_015511	C20orf4			Target	Target
NM_016407	C20orf43			Target	Target
NM_018244	C20orf44			Target	Target
NM_022104	C20orf67			Target	Target
NM_021215	C20orf77	yes		Target	Target
NM_025000	C2orf37 / FLJ13096	yes		Target	Target
NM_025203	C2orf44 / FLJ21945			Target	Target
NM_024520	C2orf47 / FLJ22555			Target	Target
NM_024093	C2orf49 / MGC5509			Target	Target
NM_018359	C4orf20 / FLJ11200			Target	Target
NM_018356	C5orf22 / FLJ11193			Target	Target
NM_006443	C6orf108	yes		Target	Target
NM_024909	C6orf134			Target	Target
NM_018064	C6orf166			Target	Target
NM_024573	C6orf211	yes		Target	Target
NM_013397	C6orf49			Target	Target
NM_138408	C6orf51	yes		Target	Target
NM_021820	C6orf75			Target	Target
NM_016481	C9orf156			Target	Target
NM_014405	CACNG4			Target	Target
NM_001745	CAMLG			Target	Target
NM_015373	CBY1 / PGEA1			Target	Target
NM_020198	CCDC47 / GK001	yes		Target	Target
NM_003914	CCNA1			Target	Target
NM_020406	CD177 / PRV1			Target	Target
NM_017913	CDC37L1			Target	Target
NM_001791	CDC42			Target	Target
NM_020239	CDC42SE1			Target	Target
NM_001407	CELSR3	yes		Target	Target
NM_018455	CENPN / BM039			Target	Target
NM_018097	CEP27 / C15orf25			Target	Target
NM_015147	CEP68 / KIAA0582			Target	Target
NM_005507	CFL1			Target	Target
NM_032309	CHCHD5			Target	Target
NM_007357	COG2			Target	Target
NM_016319	COPS7A	yes		Target	Target
NM_004375	COX11			Target	Target
NM_001304	CPD			Target	Target
NM_006368	CREB3			Target	Target
NM_004077	CS			Target	Target
NM_014780	CUL7			Target	Target
NM_003928	CXX1			Target	Target
NM_080927	DCBLD2			Target	Target
NM_022836	DCLRE1B			Target	Target
NM_022487	DCLRE1C			Target	Target
NM_014026	DCPS			Target	Target
NM_032486	DCTN5 / MGC3248	yes		Target	Target
NM_007204	DDX20			Target	Target
NM_018380	DDX28			Target	Target
NM_022779	DDX31			Target	Target
NM_019082	DDX56			Target	Target
NM_024887	DHDDS	yes		Target	Target
NM_013406	DHPS	yes		Target	Target
NM_014473	DIMT1L / HSA9761	yes		Target	Target
NM_006052	DSCR3	yes		Target	Target
NM_024918	DSN1 / C20orf172			Target	Target
NM_016448	DTL / RAMP			Target	Target
NM_007240	DUSP12			Target	Target
NM_018479	ECHDC1			Target	Target
NM_021121	EEF1B2			Target	Target
NM_015636	EIF2B4			Target	Target
NM_006331	EMG1 / C2F			Target	Target
NM_001425	EMP3			Target	Target
NM_004436	ENSA			Target	Target
NM_001982	ERBB3			Target	Target
NM_080663	EXOD1 / MGC16943			Target	Target
NM_016042	EXOSC3	yes		Target	Target
NM_018145	FAM82C / FLJ10579	yes		Target	Target
NM_033084	FANCD2			Target	Target
NM_004461	FARSA / FARSLA	yes		Target	Target
NM_005687	FARSLB	yes		Target	Target
NM_000138	FBN1			Target	Target
NM_015176	FBXO28			Target	Target
NM_012164	FBXW2			Target	Target
NM_022116	FIGNL1	yes		Target	Target
NM_024666	FLJ11506			Target	Target
NM_017967	FLJ20850			Target	Target
NM_004477	FRG1			Target	Target
NM_003507	FZD7			Target	Target
NM_000402	G6PD			Target	Target
NM_002050	GATA2			Target	Target
NM_002061	GCLM	yes		Target	Target
NM_018446	GLT8D1			Target	Target
NM_005273	GNB2	yes		Target	Target
NM_006098	GNB2L1			Target	Target
NM_004287	GOSR2	yes		Target	Target
NM_002080	GOT2			Target	Target
NM_031485	GRWD1			Target	Target
NM_001516	GTF2H3			Target	Target
NM_012341	GTPBP4			Target	Target
NM_012260	HACL1 / HPCL2			Target	Target
NM_006402	HBXIP			Target	Target
NM_000520	HEXA	yes		Target	Target
NM_003519	HIST1H2BL			Target	Target
NM_003530	HIST1H3D			Target	Target
NM_033445	HIST3H2A			Target	Target
NM_004499	HNRPAB			Target	Target
NM_024747	HPS6			Target	Target
NM_014278	HSPA4L			Target	Target
NM_014019	HSPC009			Target	Target
NM_014148	HSPC048			Target	Target
NM_014150	HSPC052			Target	Target
NM_006644	HSPH1	yes		Target	Target
NM_001545	ICT1	yes		Target	Target
NM_004969	IDE			Target	Target
NM_006844	ILVBL	yes		Target	Target
NM_015434	INTS7 / DKFZP434B168			Target	Target
NM_022755	IPPK / C9orf12			Target	Target
NM_024710	ISOC2 / FLJ23469	yes		Target	Target
NM_002203	ITGA2			Target	Target
NM_020433	JPH2			Target	Target
NM_018095	KBTBD4			Target	Target
NM_024089	KDELC1	yes		Target	Target
NM_015935	KIAA0859	yes		Target	Target
NM_017806	LIME1 / FLJ20406	yes		Target	Target
NM_030941	LOC81691			Target	Target
NM_080924	LOC91219			Target	Target
NM_014813	LRIG2			Target	Target
NM_014067	LRP16	yes		Target	Target
NM_017768	LRRC40 / FLJ20331			Target	Target
NM_018385	LSG1 / FLJ11301			Target	Target
NM_017816	LYAR	yes		Target	Target
NM_020466	LYRM2 / DJ122O8.2			Target	Target
NM_007230	MAN1B1	yes		Target	Target
NM_003791	MBTPS1	yes		Target	Target
NM_020128	MDM1			Target	Target
NM_016011	MECR / CGI-63			Target	Target
NM_032325	MGC11102			Target	Target
NM_032366	MGC13114	yes		Target	Target
NM_033309	MGC4655	yes		Target	Target
NM_032668	MGC4771			Target	Target
NM_005932	MIPEP	yes		Target	Target
NM_000249	MLH1			Target	Target
NM_005940	MMP11			Target	Target
NM_020310	MNT	yes		Target	Target
NM_032355	MON1A / MGC13272			Target	Target
NM_004870	MPDU1	yes		Target	Target
NM_002437	MPV17	yes		Target	Target
NM_024026	MRP63	yes		Target	Target
NM_016504	MRPL27	yes		Target	Target
NM_007208	MRPL3	yes		Target	Target
NM_031903	MRPL32			Target	Target
NM_023937	MRPL34			Target	Target
NM_032112	MRPL43			Target	Target
NM_004927	MRPL49	yes		Target	Target
NM_016065	MRPS16			Target	Target
NM_016034	MRPS2	yes		Target	Target
NM_016183	MRTO4 / C1orf33	yes		Target	Target
NM_015942	MTERFD1 / CGI-12	yes		Target	Target
NM_005955	MTF1			Target	Target
NM_013240	N6AMT1 / C21orf127	yes		Target	Target
NM_017567	NAGK			Target	Target
NM_003827	NAPA	yes		Target	Target
NM_014865	NCAPD2 / CNAP1			Target	Target
NM_020967	NCOA5	yes		Target	Target
NM_006311	NCOR1			Target	Target
NM_006096	NDRG1			Target	Target
NM_004542	NDUFA3			Target	Target
NM_005005	NDUFB9	yes		Target	Target
NM_002494	NDUFC1			Target	Target
NM_080749	NEURL2	yes		Target	Target
NM_004289	NFE2L3	yes		Target	Target
NM_002505	NFYA			Target	Target
NM_007361	NID2			Target	Target
NM_024946	NIP30	yes		Target	Target
NM_006392	NOL5A	yes		Target	Target
NM_017838	NOLA2			Target	Target
NM_018648	NOLA3	yes		Target	Target
NM_004741	NOLC1			Target	Target
NM_000903	NQO1			Target	Target
NM_002135	NR4A1	yes		Target	Target
NM_005011	NRF1			Target	Target
NM_080723	NRSN1 / VMP			Target	Target
NM_018044	NSUN5	yes		Target	Target
NM_015332	NUDCD3 / KIAA1068	yes		Target	Target
NM_014142	NUDT5			Target	Target
NM_031423	NUF2 / CDCA1			Target	Target
NM_007172	NUP50	yes		Target	Target
NM_005387	NUP98	yes		Target	Target
NM_002540	ODF2			Target	Target
NM_024623	OGFOD2 / FLJ13491			Target	Target
NM_025136	OPA3			Target	Target
NM_002553	ORC5L	yes		Target	Target
NM_016467	ORMDL1			Target	Target
NM_017807	OSGEP	yes		Target	Target
NM_016023	OTUD6B / CGI-77			Target	Target
NM_017906	PAK1IP1	yes		Target	Target
NM_005746	PBEF1			Target	Target
NM_015889	PCQAP			Target	Target
NM_024065	PDCL3			Target	Target
NM_002618	PEX13			Target	Target
NM_017929	PEX26	yes		Target	Target
NM_000291	PGK1	yes		Target	Target
NM_007350	PHLDA1			Target	Target
NM_003311	PHLDA2	yes		Target	Target
NM_004569	PIGH			Target	Target
NM_004073	PLK3			Target	Target
NM_022490	POLR1E / PAF53	yes		Target	Target
NM_006466	POLR3F			Target	Target
NM_005605	PPP3CC			Target	Target
NM_018061	PRPF38B / FLJ10330			Target	Target
NM_016644	PRR16 / LOC51334			Target	Target
NM_002789	PSMA4			Target	Target
NM_030664	PTER			Target	Target
NM_002841	PTPRG			Target	Target
NM_005049	PWP2 / PWP2H	yes		Target	Target
NM_017659	QPCTL			Target	Target
NM_021252	RAB18			Target	Target
NM_007081	RABL2B	yes		Target	Target
NM_018162	RAINB1			Target	Target
NM_022128	RBKS			Target	Target
NM_006047	RBM12 / CPNE1			Target	Target
NM_032509	RBM13			Target	Target
NM_005777	RBM6			Target	Target
NM_016316	REV1 / REV1L	yes		Target	Target
NM_030950	RFP			Target	Target
NM_004292	RIN1	yes		Target	Target
NM_031480	RIOK1	yes		Target	Target
NM_002937	RNASE4			Target	Target
NM_016271	RNF138			Target	Target
NM_014771	RNF40			Target	Target
NM_006913	RNF5			Target	Target
NM_004560	ROR2			Target	Target
NM_002946	RPA2			Target	Target
NM_000976	RPL12			Target	Target
NM_000987	RPL26			Target	Target
NM_021029	RPL36A			Target	Target
NM_000999	RPL38			Target	Target
NM_006414	RPP38			Target	Target
NM_005617	RPS14			Target	Target
NM_015920	RPS27L			Target	Target
NM_012424	RPS6KC1			Target	Target
NM_016052	RRP15 / CGI-115	yes		Target	Target
NM_031924	RSHL2	yes		Target	Target
NM_003707	RUVBL1	yes		Target	Target
NM_006666	RUVBL2			Target	Target
NM_015380	SAMM50 / CGI-51			Target	Target
NM_017827	SARS2			Target	Target
NM_006455	SC65	yes		Target	Target
NM_014300	SEC11A / SEC11L1			Target	Target
NM_007190	SEC23IP	yes		Target	Target
NM_003009	SEPW1			Target	Target
NM_002640	SERPINB8			Target	Target
NM_017438	SETD4 / C21orf18			Target	Target
NM_006802	SF3A3	yes		Target	Target
NM_005850	SF3B4			Target	Target
NM_032128	SLC10A7 / DKFZP566M114			Target	Target
NM_003051	SLC16A1	yes		Target	Target
NM_024055	SLC30A5	yes		Target	Target
NM_133496	SLC30A7	yes		Target	Target
NM_005827	SLC35B1			Target	Target
NM_030674	SLC38A1			Target	Target
NM_018375	SLC39A9			Target	Target
NM_005900	SMAD1	yes		Target	Target
NM_005359	SMAD4			Target	Target
NM_021940	SMAP1			Target	Target
NM_006444	SMC2 / SMC2L1			Target	Target
NM_004597	SNRPD2			Target	Target
NM_003135	SRP19			Target	Target
NM_003143	SSBP1			Target	Target
NM_006456	ST6GALNAC2 / SIAT7B			Target	Target
NM_003714	STC2			Target	Target
NM_018401	STK32B			Target	Target
NM_014860	SUPT7L / STAF65(gamma)			Target	Target
NM_133640	SURF5			Target	Target
NM_014760	TATDN2 / KIAA0218	yes		Target	Target
NM_001281	TBCB / CKAP1	yes		Target	Target
NM_025085	TBDN100			Target	Target
NM_006706	TCERG1	yes		Target	Target
NM_022171	TCTA			Target	Target
NM_003211	TDG	yes		Target	Target
NM_018319	TDP1			Target	Target
NM_053055	THEM4 / CTMP			Target	Target
NM_014174	THYN1 / THY28			Target	Target
NM_004085	TIMM8A	yes		Target	Target
NM_078474	TM2D3 / BLP2	yes		Target	Target
NM_004800	TM9SF2			Target	Target
NM_032635	TMEM147 / NIFIE14			Target	Target
NM_030938	TMEM49 / VMP1			Target	Target
NM_015497	TMEM87A / DKFZP564G2022			Target	Target
NM_033627	TREX1			Target	Target
NM_032765	TRIM52			Target	Target
NM_031472	TRPT1 / MGC11134			Target	Target
NM_025265	TSEN2 / SEN2L	yes		Target	Target
NM_032037	TSSK6 / SSTK			Target	Target
NM_022492	TTC31 / FLJ12788			Target	Target
NM_020461	TUBGCP6			Target	Target
NM_022830	TUT1 / RBM21			Target	Target
NM_005783	TXNDC9			Target	Target
NM_003350	UBE2V2	yes		Target	Target
NM_000375	UROS			Target	Target
NM_032663	USP30			Target	Target
NM_005154	USP8			Target	Target
NM_016037	UTP11L / CGI-94	yes		Target	Target
NM_080413	VPS16 / PTPRA			Target	Target
NM_004896	VPS26A / VPS26	yes		Target	Target
NM_052875	VPS26B / MGC10485			Target	Target
NM_022916	VPS33A	yes		Target	Target
NM_004869	VPS4B			Target	Target
NM_006296	VRK2			Target	Target
NM_016440	VRK3			Target	Target
NM_015836	WARS2			Target	Target
NM_007086	WDHD1			Target	Target
NM_018256	WDR12			Target	Target
NM_017883	WDR13			Target	Target
NM_022098	XPNPEP3 / LOC63929			Target	Target
NM_021141	XRCC5			Target	Target
NM_015388	YIPF3 / C6orf109			Target	Target
NM_006761	YWHAE			Target	Target
NM_033114	ZCRB1 / MADP-1			Target	Target
NM_017676	ZH2C2 / FLJ20125			Target	Target
NM_003434	ZNF133	yes		Target	Target
NM_004234	ZNF235			Target	Target
NM_012482	ZNF281			Target	Target
NM_052860	ZNF300			Target	Target
NM_020933	ZNF317	yes		Target	Target
NM_025189	ZNF430			Target	Target
NM_030824	ZNF442			Target	Target
NM_017908	ZNF446 / FLJ20626			Target	Target
NM_024327	ZNF576			Target	Target
NM_016535	ZNF581	yes		Target	Target
NM_024061	ZNF655			Target	Target
NM_017776	ZNF673 / FLJ20344			Target	Target
NM_006111	ACAA2				Target
NM_000018	ACADVL				Target
NM_022735	ACBD3				Target
NM_032360	ACBD6	yes			Target
NM_052998	ADC / ODC-p				Target
NM_000681	ADRA2A	yes			Target
NM_020380	AF15Q14				Target
NM_017657	AFTPH / AFTIPHILIN				Target
NM_000687	AHCY				Target
NM_003977	AIP				Target
NM_000691	ALDH3A1				Target
NM_001182	ALDH7A1				Target
NM_000034	ALDOA				Target
NM_000697	ALOX12				Target
NM_020475	ANK1				Target
NM_018089	ANKZF1 / FLJ10415				Target
NM_030920	ANP32E				Target
NM_032493	AP1M1				Target
NM_012095	AP3M1	yes			Target
NM_001160	APAF1				Target
NM_001659	ARF3				Target
NM_001172	ARG2				Target
NM_004309	ARHGDIA				Target
NM_005744	ARIH1				Target
NM_032146	ARL6				Target
NM_006409	ARPC1A				Target
NM_005720	ARPC1B				Target
NM_001880	ATF2				Target
NM_004044	ATIC	yes			Target
NM_001183	ATP6AP1				Target
NM_001693	ATP6V1B2	yes			Target
NM_004231	ATP6V1F				Target
NM_015941	ATP6V1H	yes			Target
NM_012103	AUP1				Target
NM_021732	AVPI1	yes			Target
NM_003781	B3GALNT1 / B3GALT3				Target
NM_004874	BAG4	yes			Target
NM_025045	BAIAP2L2 / FLJ22582				Target
NM_018844	BCAP29				Target
NM_004328	BCS1L				Target
NM_004305	BIN1				Target
NM_001168	BIRC5				Target
NM_000057	BLM	yes			Target
NM_000386	BLMH				Target
NM_001205	BNIP1	yes			Target
NM_032352	BRMS1L				Target
NM_004335	BST2				Target
NM_018167	BTBD7	yes			Target
NM_000060	BTD				Target
NM_001207	BTF3				Target
NM_006806	BTG3				Target
NM_001211	BUB1B				Target
NM_003910	BUD31 / G10				Target
NM_004053	BYSL				Target
NM_014038	BZW2				Target
NM_024099	C11orf48 / MGC2477				Target
NM_032127	C11orf56 / DKFZP566M1046				Target
NM_032930	C11orf70 / MGC13040				Target
NM_021640	C12orf10				Target
NM_017915	C12orf48 / FLJ20641				Target
NM_016475	C14orf100	yes			Target
NM_024643	C14orf140	yes			Target
NM_032140	C16orf48 / DKFZP434A1319				Target
NM_020188	C16orf61 / DC13				Target
NM_015362	C17orf81 / DERP6				Target
NM_014177	C18orf55				Target
NM_013326	C18orf8	yes			Target
NM_012109	C19orf4				Target
NM_032207	C19orf44 / FLJ21742				Target
NM_017850	C1orf109 / FLJ20508				Target
NM_017887	C1orf123 / FLJ20580				Target
NM_024813	C1orf82 / FLJ13150				Target
NM_030907	C1orf89 / MGC10731				Target
NM_024331	C20orf121				Target
NM_080748	C20orf52				Target
NM_032359	C3orf26 / MGC4308				Target
NM_017867	C4orf27 / FLJ20534				Target
NM_024715	C5orf14				Target
NM_032412	C5orf32 / ORF1-FL49				Target
NM_024315	C7orf23				Target
NM_024054	C7orf25	yes			Target
NM_024033	C7orf49 / MGC5242				Target
NM_016647	C8orf55 / LOC51337				Target
NM_032012	C9orf5				Target
NM_017832	C9orf6 / FLJ20457				Target
NM_016014	C9orf77	yes			Target
NM_004055	CAPN5				Target
NM_001749	CAPNS1				Target
NM_001226	CASP6				Target
NM_006077	CBARA1	yes			Target
NM_024814	CBLL1				Target
NM_138414	CCDC101 / LOC112869				Target
NM_024725	CCDC82 / FLJ23518				Target
NM_001237	CCNA2				Target
NM_004702	CCNE2				Target
NM_001240	CCNT1	yes			Target
NM_012099	CD3EAP / ASE-1	yes			Target
NM_000574	CD55 / DAF	yes			Target
NM_003503	CDC7				Target
NM_031299	CDCA3				Target
NM_018101	CDCA8				Target
NM_004935	CDK5				Target
NM_025197	CDK5RAP3				Target
NM_078467	CDKN1A				Target
NM_033070	CECR5	yes			Target
NM_001809	CENPA				Target
NM_024322	CENPO / MGC11266				Target
NM_021914	CFL2				Target
NM_014918	CHSY1	yes			Target
NM_004071	CLK1				Target
NM_003418	CNBP / ZNF9				Target
NM_004370	COL12A1				Target
NM_000754	COMT				Target
NM_016451	COPB1 / COPB				Target
NM_004766	COPB2				Target
NM_016035	COQ4	yes			Target
NM_032854	CORO6				Target
NM_001862	COX5B				Target
NM_006693	CPSF4				Target
NM_001325	CSTF2				Target
NM_015235	CSTF2T				Target
NM_016396	CTDSPL2 / HSPC129				Target
NM_000308	CTSA / PPGB	yes			Target
NM_001912	CTSL1 / CTSL				Target
NM_030579	CYB5B / CYB5-M				Target
NM_016230	CYB5R4 / NCB5OR				Target
NM_000104	CYP1B1				Target
NM_000786	CYP51A1				Target
NM_001554	CYR61				Target
NM_004393	DAG1				Target
NM_014829	DDX46				Target
NM_022783	DEPDC6				Target
NM_015954	DERA				Target
NM_024295	DERL1				Target
NM_014762	DHCR24				Target
NM_014003	DHX38				Target
NM_014419	DKKL1				Target
NM_005147	DNAJA3				Target
NM_017626	DNAJB12	yes			Target
NM_012062	DNM1L				Target
NM_138287	DTX3L				Target
NM_004418	DUSP2	yes			Target
NM_017823	DUSP23	yes			Target
NM_006519	DYNLT1 / TCTEL1				Target
NM_025191	EDEM3 / C1orf22				Target
NM_003797	EED				Target
NM_004429	EFNB1				Target
NM_001969	EIF5				Target
NM_014805	EPM2AIP1				Target
NM_000123	ERCC5	yes			Target
NM_001432	EREG				Target
NM_022159	ETL				Target
NM_001444	FABP5				Target
NM_003824	FADD	yes			Target
NM_138333	FAM122A / C9orf42				Target
NM_014888	FAM3C	yes			Target
NM_012135	FAM50B				Target
NM_016605	FAM53C				Target
NM_138435	FAM83F / LOC113828	yes			Target
NM_001997	FAU				Target
NM_024326	FBXL15 / MGC11279	yes			Target
NM_012176	FBXO4				Target
NM_012180	FBXO8				Target
NM_017756	FLJ20306				Target
NM_019005	FLJ20323				Target
NM_017962	FLJ20825				Target
NM_024854	FLJ22028				Target
NM_025192	FLJ23071				Target
NM_033260	FOXQ1				Target
NM_003088	FSCN1				Target
NM_031919	FSD1L / CCDC10				Target
NM_013393	FTSJ2				Target
NM_003902	FUBP1				Target
NM_032020	FUCA2				Target
NM_002033	FUT4				Target
NM_003505	FZD1				Target
NM_031866	FZD8				Target
NM_005258	GCHFR				Target
NM_004293	GDA	yes			Target
NM_017856	GEMIN8 / FAM51A1	yes			Target
NM_015044	GGA2	yes			Target
NM_003875	GMPS				Target
NM_019067	GNL3L	yes			Target
NM_002077	GOLGA1				Target
NM_002079	GOT1				Target
NM_007223	GPR176 / GPR	yes			Target
NM_000581	GPX1	yes			Target
NM_000637	GSR				Target
NM_000178	GSS				Target
NM_024751	GSTCD / FLJ13273				Target
NM_001513	GSTZ1				Target
NM_002097	GTF3A	yes			Target
NM_004286	GTPBP1				Target
NM_016426	GTSE1				Target
NM_005327	HADH / HADHSC	yes			Target
NM_016323	HERC5	yes			Target
NM_001528	HGFAC				Target
NM_003532	HIST1H3E				Target
NM_003534	HIST1H3G				Target
NM_003541	HIST1H4K				Target
NM_002129	HMGB2				Target
NM_016185	HN1				Target
NM_012207	HNRPH3	yes			Target
NM_004501	HNRPU				Target
NM_019102	HOXA5	yes			Target
NM_134421	HPCAL1				Target
NM_016246	HSD17B14 / DHRS10				Target
NM_005346	HSPA1B				Target
NM_016391	HSPC111				Target
NM_013303	HSU84971				Target
NM_006388	HTATIP	yes			Target
NM_016400	HYPK				Target
NM_004135	IDH3G				Target
NM_016545	IER5				Target
NM_001550	IFRD1				Target
NM_016004	IFT52 / C20orf9				Target
NM_002189	IL15RA				Target
NM_002182	IL1RAP				Target
NM_006839	IMMT	yes			Target
NM_000883	IMPDH1				Target
NM_018134	IQCC				Target
NM_002198	IRF1				Target
NM_006084	ISGF3G	yes			Target
NM_002210	ITGAV				Target
NM_002212	ITGB4BP				Target
NM_025194	ITPKC	yes			Target
NM_023007	JMJD4 / FLJ12517				Target
NM_007064	KALRN / TRAD				Target
NM_003740	KCNK5	yes			Target
NM_014949	KIAA0907				Target
NM_020242	KIF15 / KNSL7				Target
NM_005556	KRT7				Target
NM_015478	L3MBTL				Target
NM_018407	LAPTM4B				Target
NM_015340	LARS2				Target
NM_005564	LCN2				Target
NM_018192	LEPREL1	yes			Target
NM_018362	LIN7C				Target
NM_053040	LOC85028				Target
NM_138351	LOC90346				Target
NM_058169	LOH12CR1				Target
NM_000427	LOR				Target
NM_002319	LRCH4				Target
NM_012321	LSM4				Target
NM_032356	LSMD1 / MGC14151	yes			Target
NM_016019	LUC7L2				Target
NM_005909	MAP1B				Target
NM_033412	MCART1	yes			Target
NM_032485	MCM8	yes			Target
NM_018298	MCOLN3				Target
NM_016499	MGC13379				Target
NM_024035	MGC3113				Target
NM_002415	MIF				Target
NM_024039	MIS12				Target
NM_020831	MKL1				Target
NM_006818	MLLT11 / AF1Q				Target
NM_001507	MLNR				Target
NM_004659	MMP23B				Target
NM_006983	MMP23B				Target
NM_058165	MOGAT1				Target
NM_014161	MRPL18				Target
NM_004891	MRPL33	yes			Target
NM_018141	MRPS10				Target
NM_022100	MRPS14				Target
NM_016067	MRPS18C	yes			Target
NM_016640	MRPS30				Target
NM_033281	MRPS36	yes			Target
NM_006441	MTHFS				Target
NM_019041	MTRF1L				Target
NM_012222	MUTYH	yes			Target
NM_000431	MVK	yes			Target
NM_013262	MYLIP				Target
NM_007067	MYST2				Target
NM_012336	NARF	yes			Target
NM_006534	NCOA3				Target
NM_006101	NDC80 / KNTC2				Target
NM_002489	NDUFA4				Target
NM_004552	NDUFS5	yes			Target
NM_015509	NECAP1				Target
NM_006156	NEDD8				Target
NM_033116	NEK9				Target
NM_021100	NFS1				Target
NM_014223	NFYC				Target
NM_002519	NPAT				Target
NM_024409	NPPC				Target
NM_002531	NTSR1				Target
NM_030952	NUAK2 / SNARK				Target
NM_001161	NUDT2				Target
NM_016359	NUSAP1				Target
NM_006187	OAS3				Target
NM_003611	OFD1				Target
NM_005806	OLIG2	yes			Target
NM_014182	ORMDL2				Target
NM_020205	OTUD7B / ZA20D1				Target
NM_002564	P2RY2	yes			Target
NM_019088	PAF1 / PD2				Target
NM_016480	PAIP2	yes			Target
NM_031458	PARP9				Target
NM_032673	PCGF1				Target
NM_018386	PCID2 / FLJ11305				Target
NM_000924	PDE1B	yes			Target
NM_002612	PDK4				Target
NM_002623	PFDN4				Target
NM_024989	PGAP1				Target
NM_015599	PGM3				Target
NM_024947	PHC3	yes			Target
NM_002642	PIGC				Target
NM_003629	PIK3R3				Target
NM_032409	PINK1	yes			Target
NM_019061	PIP3AP				Target
NM_012399	PITPNB				Target
NM_014819	PJA2				Target
NM_012388	PLDN				Target
NM_032639	PLEKHA8				Target
NM_015899	PLEKHA9	yes			Target
NM_024613	PLEKHF2	yes			Target
NM_005030	PLK1	yes			Target
NM_005032	PLS3				Target
NM_005393	PLXNB3	yes			Target
NM_016937	POLA1 / POLA				Target
NM_002691	POLD1	yes			Target
NM_018119	POLR3E	yes			Target
NM_015932	POMP / C13orf12				Target
NM_003622	PPFIBP1				Target
NM_016488	PPHLN1				Target
NM_005729	PPIF	yes			Target
NM_002714	PPP1R10				Target
NM_032833	PPP1R15B				Target
NM_024607	PPP1R3B	yes			Target
NM_006242	PPP1R3D	yes			Target
NM_015387	PREI3				Target
NM_024653	PRKRIP1				Target
NM_002760	PRKY				Target
NM_019023	PRMT7				Target
NM_007198	PROSC				Target
NM_003675	PRPF18				Target
NM_004697	PRPF4				Target
NM_002813	PSMD9	yes			Target
NM_025072	PTGES2	yes			Target
NM_014369	PTPN18				Target
NM_002830	PTPN4				Target
NM_004339	PTTG1IP				Target
NM_033224	PURB				Target
NM_002863	PYGL				Target
NM_018292	QRSL1				Target
NM_014904	RAB11FIP2	yes			Target
NM_014488	RAB30				Target
NM_031296	RAB33B				Target
NM_006423	RABAC1	yes			Target
NM_005833	RABEPK / RAB9P40	yes			Target
NM_004581	RABGGTA				Target
NM_002874	RAD23B				Target
NM_017805	RASIP1				Target
NM_021163	RBAK				Target
NM_005611	RBL2				Target
NM_005676	RBM10				Target
NM_018077	RBM28				Target
NM_032918	RERG	yes			Target
NM_002912	REV3L				Target
NM_007370	RFC5				Target
NM_052859	RFT1				Target
NM_014899	RHOBTB3	yes			Target
NM_019034	RHOF				Target
NM_021930	RINT1 / RINT-1				Target
NM_022762	RMND5B / FLJ22318				Target
NM_006978	RNF113A / ZNF183				Target
NM_004290	RNF14				Target
NM_003800	RNGTT				Target
NM_018146	RNMTL1				Target
NM_000328	RPGR				Target
NM_007104	RPL10A				Target
NM_000998	RPL37A				Target
NM_001006	RPS3A				Target
NM_002295	RPSA / LAMR1				Target
NM_002966	S100A10	yes			Target
NM_138421	SAAL1 / LOC113174				Target
NM_013299	SAC3D1 / SHD1				Target
NM_015474	SAMHD1				Target
NM_052822	SCAMP1				Target
NM_024041	SCNM1				Target
NM_005138	SCO2	yes			Target
NM_004757	SCYE1				Target
NM_005625	SDCBP				Target
NM_004168	SDHA				Target
NM_014822	SEC24D	yes			Target
NM_004636	SEMA3B				Target
NM_015640	SERBP1 / PAI-RBP1				Target
NM_012139	SERGEF / DELGEF				Target
NM_006515	SETMAR	yes			Target
NM_005490	SH2D3A				Target
NM_004169	SHMT1	yes			Target
NM_016932	SIX2				Target
NM_016532	SKIP				Target
NM_032637	SKP2				Target
NM_021194	SLC30A1				Target
NM_018713	SLC30A10				Target
NM_012243	SLC35A3				Target
NM_015139	SLC35D1				Target
NM_014585	SLC40A1				Target
NM_014331	SLC7A11				Target
NM_003074	SMARCC1				Target
NM_003079	SMARCE1				Target
NM_005445	SMC3 / CSPG6	yes			Target
NM_003080	SMPD2				Target
NM_003089	SNRP70	yes			Target
NM_003096	SNRPG				Target
NM_014748	SNX17				Target
NM_003104	SORD				Target
NM_006038	SPATA2				Target
NM_022827	SPATA20 / SSP411	yes			Target
NM_021928	SPCS3	yes			Target
NM_005843	STAM2				Target
NM_006804	STARD3				Target
NM_007315	STAT1				Target
NM_003764	STX11				Target
NM_016930	STX18	yes			Target
NM_004853	STX8				Target
NM_003895	SYNJ1				Target
NM_053053	TADA1L / STAF42	yes			Target
NM_133480	TADA3L				Target
NM_005646	TARBP1				Target
NM_000116	TAZ				Target
NM_033284	TBL1Y				Target
NM_006453	TBL3				Target
NM_030794	TDRD3				Target
NM_016111	TELO2 / KIAA0683	yes			Target
NM_012143	TFIP11				Target
NM_018105	THAP1				Target
NM_030573	THAP7	yes			Target
NM_024339	THOC6 / MGC2655				Target
NM_000461	THRB				Target
NM_005834	TIMM17B	yes			Target
NM_006351	TIMM44	yes			Target
NM_017849	TMEM127 / FLJ20507				Target
NM_018273	TMEM143 / FLJ10922				Target
NM_017814	TMEM161A / FLJ20422				Target
NM_138390	TMEM169 / LOC92691	yes			Target
NM_018279	TMEM19	yes			Target
NM_025246	TMEM22				Target
NM_032780	TMEM25				Target
NM_018247	TMEM30A				Target
NM_024334	TMEM43 / MGC3222	yes			Target
NM_031442	TMEM47 / TM4SF10	yes			Target
NM_001192	TNFRSF17				Target
NM_014452	TNFRSF21	yes			Target
NM_003811	TNFSF9				Target
NM_025235	TNKS2	yes			Target
NM_025077	TOE1				Target
NM_007233	TP53AP1				Target
NM_003287	TPD52L1				Target
NM_015650	TRAF3IP1				Target
NM_015049	TRAK2 / ALS2CR3				Target
NM_024108	TRAPPC6A / MGC2650	yes			Target
NM_052978	TRIM9				Target
NM_004239	TRIP11				Target
NM_003496	TRRAP				Target
NM_006292	TSG101				Target
NM_005999	TSNAX				Target
NM_018128	TSR1 / FLJ10534				Target
NM_014673	TTC35 / KIAA0103	yes			Target
NM_003594	TTF2				Target
NM_025019	TUBA4				Target
NM_016262	TUBE1				Target
NM_006322	TUBGCP3	yes			Target
NM_006765	TUSC3				Target
NM_006472	TXNIP				Target
NM_003344	UBE2H				Target
NM_024292	UBL5				Target
NM_032907	UBL7 / BMSC-UbP				Target
NM_015984	UCHL5				Target
NM_024518	ULBP3				Target
NM_000373	UMPS				Target
NM_030930	UNC93B1	yes			Target
NM_006313	USP15				Target
NM_003481	USP5				Target
NM_006649	UTP14A	yes			Target
NM_080432	VPS18				Target
NM_018206	VPS35				Target
NM_007259	VPS45 / VPS45A				Target
NM_007187	WBP4				Target
NM_032317	WBSCR18				Target
NM_052950	WDFY2				Target
NM_014023	WDR37				Target
NM_032345	WIBG / PYM				Target
NM_000380	XPA				Target
NM_005432	XRCC3				Target
NM_006530	YEATS4				Target
NM_032312	YIPF4 / MGC11061				Target
NM_032367	ZBED3	yes			Target
NM_032522	ZBTB37	yes			Target
NM_032792	ZBTB45 / ZNF499				Target
NM_025079	ZC3H12A / FLJ23231				Target
NM_024824	ZC3H14 / FLJ11806				Target
NM_018471	ZC3H15 / LEREPO4				Target
NM_018464	ZCD1 / C10orf70	yes			Target
NM_018197	ZFP64	yes			Target
NM_003445	ZNF155				Target
NM_003457	ZNF207				Target
NM_013398	ZNF224				Target
NM_003417	ZNF264				Target
NM_014724	ZNF305				Target
NM_014347	ZNF324	yes			Target
NM_014487	ZNF330				Target
NM_005815	ZNF443				Target
NM_016089	ZNF589	yes			Target
NM_016331	ZNF639				Target
NM_023070	ZNF643	yes			Target
NM_032186	ZNF644				Target
NM_030895	ZNF696 / FLJ14129				Target
NM_025069	ZNF703 / FLJ14299				Target
NM_005455	ZRANB2 / ZNF265				Target
NM_080752	ZSWIM3				Target
NM_007188	ABCB8	yes		Target
NM_012097	ARL5A / ARL5			Target
NM_005719	ARPC3			Target
NM_016442	ARTS-1			Target
NM_017926	C14orf118	yes		Target
NM_014047	C19orf53 / HSPC023	yes		Target
NM_017874	C20orf27	yes		Target
NM_016589	C3orf1			Target
NM_004342	CALD1			Target
NM_138423	CASC4 / H63			Target
NM_024821	CCDC134 / FLJ22349			Target
NM_016579	CD320 / 8D6A	yes		Target
NM_004661	CDC23			Target
NM_033543	CEACAM21 / R29124_1			Target
NM_001305	CLDN4			Target
NM_001288	CLIC1			Target
NM_032314	COQ5 / MGC4767			Target
NM_001303	COX10			Target
NM_001866	COX7B			Target
NM_018403	DCP1A			Target
NM_001358	DHX15			Target
NM_080820	DTD1 / HARS2			Target
NM_007265	ECD / HSGT1			Target
NM_016091	EIF3S6IP			Target
NM_014740	EIF4A3 / DDX48	yes		Target
NM_003732	EIF4EBP3 / ANKHD1			Target
NM_018127	ELAC2			Target
NM_021814	ELOVL5	yes		Target
NM_025207	FLAD1 / PP591	yes		Target
NM_004472	FOXD1			Target
NM_017547	FOXRED1 / H17			Target
NM_005479	FRAT1			Target
NM_021603	FXYD2			Target
NM_004124	GMFB	yes		Target
NM_004488	GP5	yes		Target
NM_014320	HEBP2	yes		Target
NM_003543	HIST1H4H			Target
NM_014002	IKBKE			Target
NM_014869	IQSEC1			Target
NM_000211	ITGB2			Target
NM_017566	KLHDC4	yes		Target
NM_007059	KPTN			Target
NM_007260	LYPLA2			Target
NM_012301	MAGI2 / AIP1			Target
NM_002396	ME2			Target
NM_019852	METTL3	yes		Target
NM_052852	MGC2396			Target
NM_020963	MOV10			Target
NM_033296	MRFAP1 / PGR1			Target
NM_022163	MRPL46			Target
NM_002473	MYH9			Target
NM_004146	NDUFB7			Target
NM_033004	NLRP1 / NALP1			Target
NM_022353	OSGEPL1			Target
NM_017670	OTUB1			Target
NM_002598	PDCD2			Target
NM_000286	PEX12			Target
NM_018290	PGM2	yes		Target
NM_018173	PLEKHG6 / FLJ10665	yes		Target
NM_000938	POLR2B			Target
NM_032305	POLR3GL / MGC3200			Target
NM_006240	PPEF1			Target
NM_016059	PPIL1			Target
NM_006245	PPP2R5D			Target
NM_000317	PTS			Target
NM_002887	RARS			Target
NM_000986	RPL24			Target
NM_001005	RPS3			Target
NM_032795	RPUSD4 / FLJ14494	yes		Target
NM_014302	SEC61G			Target
NM_031287	SF3B5			Target
NM_014926	SLITRK3			Target
NM_006938	SNRPD1			Target
NM_003107	SOX4			Target
NM_032802	SPPL2A			Target
NM_005417	SRC			Target
NM_003186	TAGLN			Target
NM_013342	TFPT			Target
NM_003678	THOC5 / C22orf19	yes		Target
NM_013337	TIMM22			Target
NM_007332	TRPA1	yes		Target
NM_017846	TRSPAP1 / SECP43			Target
NM_032731	TXNL5			Target
NM_016001	UTP18 / CGI-48	yes		Target
NM_016079	VPS24			Target
NM_024102	WDR77 / MEP50	yes		Target
NM_021964	ZNF148			Target
NM_005741	ZNF263			Target
NM_032347	ZNF397			Target
NM_031288	ZNHIT4 / HMGA1L4			Target
