# Supplementary material for: Global Identification of Myc Target Genes Reveals Its Direct Role in Mitochondrial Biogenesis and Its E-Box Usage In Vivo
Source: PLoS One. 2008 Mar 12;3(3):e1798. doi: 10.1371/journal.pone.0001798 (PMC2258436; doi:10.1371/journal.pone.0001798)
Supplement: Table S2 — Functional categories of Myc target genes identified in this study. (0.37 MB XLS) [file pone.0001798.s004.xls]

## Sheet: Functional Annotation Chart
Category	Term	Count	%	PValue	Genes
GOTERM_BP_ALL	cellular physiological process	984	0.6824	4.1684e-32	NM_002094, NM_033114, NM_007158, NM_020461, NM_016331, NM_033637, NM_016055, NM_013312, NM_018321, NM_015636, NM_005687, NM_004584, NM_003211, NM_032632, NM_005005, NM_007317, NM_031992, NM_014223, NM_003579, NM_031209, NM_006649, NM_006570, NM_004517, NM_004869, NM_015871, NM_001809, NM_006020, NM_001293, NM_005359, NM_000287, NM_002447, NM_017908, NM_000454, NM_012482, NM_001003, NM_025090, NM_…
GOTERM_BP_ALL	macromolecule metabolism	526	0.3648	2.31975e-27	NM_033114, NM_002094, NM_001281, NM_030978, NM_033637, NM_000999, NM_015640, NM_016055, NM_130398, NM_004584, NM_005687, NM_015636, NM_003211, NM_017807, NM_003908, NM_003287, NM_032632, NM_031992, NM_014223, NM_003579, NM_024295, NM_031209, NM_001070, NM_004517, NM_001809, NM_006020, NM_002447, NM_004935, NM_003514, NM_021066, NM_007104, NM_002525, NM_004290, NM_001003, NM_025090, NM_005857, NM_…
GOTERM_BP_ALL	primary metabolism	735	0.5097	3.28632e-22	NM_033114, NM_002094, NM_003082, NM_007158, NM_030978, NM_001281, NM_016331, NM_000999, NM_033637, NM_015640, NM_130398, NM_016055, NM_004584, NM_005687, NM_015636, NM_017807, NM_003211, NM_003287, NM_003908, NM_032632, NM_031992, NM_014223, NM_003579, NM_024295, NM_031209, NM_001070, NM_004517, NM_004869, NM_006084, NM_015871, NM_001809, NM_006020, NM_001123, NM_014739, NM_005359, NM_002447, NM_…
GOTERM_BP_ALL	cellular metabolism	754	0.5229	4.85332e-22	NM_033114, NM_002094, NM_003082, NM_007158, NM_030978, NM_001281, NM_016331, NM_000999, NM_033637, NM_015640, NM_130398, NM_016055, NM_004584, NM_005687, NM_015636, NM_017807, NM_003211, NM_003287, NM_003908, NM_032632, NM_005005, NM_014223, NM_031992, NM_003579, NM_024295, NM_031209, NM_001070, NM_007103, NM_004517, NM_004869, NM_006084, NM_015871, NM_001809, NM_006020, NM_001123, NM_014739, NM_…
GOTERM_BP_ALL	metabolism	794	0.5506	1.38971e-21	NM_002094, NM_033114, NM_007158, NM_016331, NM_033637, NM_016055, NM_015636, NM_005687, NM_004584, NM_003211, NM_032632, NM_005005, NM_031992, NM_014223, NM_003579, NM_031209, NM_004517, NM_004869, NM_015871, NM_001809, NM_006020, NM_005359, NM_002447, NM_017908, NM_012260, NM_000454, NM_012482, NM_001003, NM_025090, NM_005806, NM_005857, NM_025235, NM_032356, NM_005081, NM_002437, NM_006153, NM_…
GOTERM_BP_ALL	RNA metabolism	97	0.0673	1.60665e-20	NM_002937, NM_033114, NM_002094, NM_004501, NM_018146, NM_013393, NM_004461, NM_015340, NM_004741, NM_015640, NM_004768, NM_005687, NM_015235, NM_032632, NM_018648, NM_001358, NM_014740, NM_031209, NM_002161, NM_004704, NM_031243, NM_006513, NM_020230, NM_014462, NM_031472, NM_006802, NM_031372, NM_016042, NM_024864, NM_031157, NM_004939, NM_006693, NM_014829, NM_007215, NM_014473, NM_032356, NM_…
GOTERM_BP_ALL	biopolymer metabolism	342	0.2372	2.77294e-20	NM_002094, NM_033114, NM_003576, NM_018146, NM_015176, NM_004461, NM_033637, NM_015640, NM_032409, NM_130398, NM_005687, NM_004584, NM_006838, NM_015235, NM_003211, NM_003287, NM_032632, NM_003350, NM_013406, NM_003579, NM_014780, NM_018648, NM_024295, NM_001358, NM_014740, NM_031209, NM_002161, NM_006513, NM_020230, NM_004517, NM_001809, NM_031472, NM_006020, NM_002447, NM_012117, NM_004935, NM_…
GOTERM_BP_ALL	RNA processing	81	0.0562	1.59309e-18	NM_002937, NM_033114, NM_004501, NM_018146, NM_016424, NM_014003, NM_013393, NM_003800, NM_007187, NM_004741, NM_012207, NM_004768, NM_015235, NM_032632, NM_001324, NM_020158, NM_018648, NM_001358, NM_014740, NM_007204, NM_031209, NM_005646, NM_015721, NM_006924, NM_004704, NM_031243, NM_006513, NM_020230, NM_005455, NM_007362, NM_014462, NM_031472, NM_004592, NM_004175, NM_006802, NM_031372, NM_…
GOTERM_BP_ALL	biosynthesis	195	0.1352	4.56267e-15	NM_002094, NM_001023, NM_004461, NM_001500, NM_130459, NM_000999, NM_016055, NM_015636, NM_005687, NM_003732, NM_006838, NM_003908, NM_031992, NM_013406, NM_014740, NM_031209, NM_001969, NM_002161, NM_006513, NM_001123, NM_007104, NM_014161, NM_018129, NM_005017, NM_004939, NM_052998, NM_004888, NM_001010, NM_007215, NM_001003, NM_001693, NM_000998, NM_018292, NM_001022, NM_021121, NM_021029, NM_…
GOTERM_BP_ALL	cellular biosynthesis	177	0.1227	5.23319e-14	NM_002094, NM_000883, NM_001023, NM_004461, NM_001500, NM_005594, NM_015340, NM_000999, NM_016055, NM_006804, NM_025207, NM_005617, NM_005687, NM_015636, NM_003732, NM_020806, NM_006838, NM_003908, NM_005174, NM_031992, NM_013406, NM_000317, NM_014740, NM_001969, NM_031209, NM_002161, NM_001006, NM_006513, NM_001997, NM_020967, NM_018997, NM_007208, NM_019041, NM_001123, NM_000895, NM_000989, NM_…
GOTERM_BP_ALL	nucleobase, nucleoside, nucleotide and nucleic acid metabolism	376	0.2607	1.68738e-13	NM_002094, NM_033114, NM_020307, NM_018146, NM_003082, NM_007158, NM_004461, NM_001500, NM_016331, NM_002505, NM_015640, NM_130398, NM_005687, NM_004584, NM_003211, NM_015235, NM_003287, NM_032632, NM_003418, NM_014223, NM_003350, NM_003579, NM_018648, NM_001358, NM_014740, NM_031209, NM_002161, NM_133480, NM_006513, NM_020230, NM_004869, NM_006084, NM_015871, NM_014288, NM_001809, NM_033260, NM_…
GOTERM_BP_ALL	protein biosynthesis	120	0.0832	9.7639e-13	NM_002094, NM_001023, NM_004461, NM_005594, NM_015340, NM_000999, NM_016055, NM_005687, NM_015636, NM_005617, NM_003732, NM_006838, NM_003908, NM_031992, NM_013406, NM_014740, NM_001969, NM_002161, NM_001006, NM_006513, NM_001997, NM_020967, NM_018997, NM_007208, NM_019041, NM_000989, NM_007104, NM_014161, NM_000981, NM_002954, NM_004939, NM_003863, NM_001010, NM_007215, NM_002948, NM_001003, NM_…
GOTERM_BP_ALL	macromolecule biosynthesis	129	0.0895	1.02725e-12	NM_002094, NM_001023, NM_004461, NM_001500, NM_005594, NM_015340, NM_000999, NM_016055, NM_005687, NM_015636, NM_005617, NM_003732, NM_006838, NM_003908, NM_031992, NM_013406, NM_014740, NM_001969, NM_002161, NM_001006, NM_006513, NM_001997, NM_020967, NM_018997, NM_007208, NM_019041, NM_000989, NM_014161, NM_003359, NM_007104, NM_000981, NM_002954, NM_004939, NM_003863, NM_001010, NM_007215, NM_…
GOTERM_BP_ALL	mRNA metabolism	52	0.0361	5.21647e-12	NM_002937, NM_002094, NM_033114, NM_014003, NM_003800, NM_007187, NM_015640, NM_004768, NM_012207, NM_015235, NM_032632, NM_001324, NM_001358, NM_015721, NM_007204, NM_006924, NM_007362, NM_014462, NM_006802, NM_004175, NM_004592, NM_004697, NM_014026, NM_025265, NM_003675, NM_031157, NM_012321, NM_004939, NM_006758, NM_006693, NM_004597, NM_014829, NM_018403, NM_003094, NM_006938, NM_001325, NM_…
GOTERM_BP_ALL	DNA repair	51	0.0354	1.11443e-11	NM_005610, NM_002693, NM_130398, NM_004584, NM_133482, NM_003211, NM_033627, NM_003350, NM_022836, NM_003579, NM_012222, NM_006502, NM_005316, NM_006306, NM_002874, NM_016316, NM_032018, NM_006020, NM_001923, NM_007370, NM_018319, NM_005432, NM_005445, NM_033084, NM_006763, NM_021141, NM_080648, NM_007215, NM_000251, NM_003925, NM_002485, NM_022725, NM_000534, NM_001516, NM_006666, NM_133487, NM_…
GOTERM_BP_ALL	response to DNA damage stimulus	54	0.0374	1.51707e-11	NM_005610, NM_002693, NM_130398, NM_004584, NM_133482, NM_003211, NM_033627, NM_003350, NM_022836, NM_003579, NM_016426, NM_005316, NM_006502, NM_012222, NM_006306, NM_002874, NM_016316, NM_032018, NM_001237, NM_006020, NM_001923, NM_007370, NM_018319, NM_005432, NM_005445, NM_033084, NM_006763, NM_007233, NM_021141, NM_080648, NM_007215, NM_000251, NM_003925, NM_002485, NM_022725, NM_000534, NM_…
GOTERM_BP_ALL	RNA splicing	40	0.0277	1.5317e-11	NM_033114, NM_016424, NM_004597, NM_014829, NM_014003, NM_007187, NM_003094, NM_006938, NM_004768, NM_012207, NM_004247, NM_002715, NM_001358, NM_007204, NM_015721, NM_006924, NM_003089, NM_014463, NM_020230, NM_005455, NM_031287, NM_004902, NM_007279, NM_014462, NM_031472, NM_003096, NM_004592, NM_004175, NM_005850, NM_006802, NM_004697, NM_024075, NM_025265, NM_003016, NM_003594, NM_003675, NM_…
GOTERM_BP_ALL	response to endogenous stimulus	56	0.0388	1.84445e-11	NM_005610, NM_002693, NM_130398, NM_004584, NM_133482, NM_003211, NM_033627, NM_003350, NM_022836, NM_003579, NM_016426, NM_005316, NM_006502, NM_012222, NM_006306, NM_002874, NM_016316, NM_032018, NM_001237, NM_006020, NM_001923, NM_007370, NM_018319, NM_005432, NM_005445, NM_033084, NM_006763, NM_007233, NM_021141, NM_080648, NM_007215, NM_000251, NM_003925, NM_012346, NM_032918, NM_002485, NM_…
GOTERM_BP_ALL	cell organization and biogenesis	185	0.1283	4.45726e-11	NM_005507, NM_014408, NM_016930, NM_003941, NM_002473, NM_013393, NM_012341, NM_030978, NM_020461, NM_001667, NM_004741, NM_018321, NM_013312, NM_006804, NM_033445, NM_014865, NM_007317, NM_016532, NM_016426, NM_024295, NM_018648, NM_014740, NM_004663, NM_001070, NM_006649, NM_004704, NM_005180, NM_004869, NM_003764, NM_002618, NM_003707, NM_003496, NM_001809, NM_004339, NM_000596, NM_001554, NM_…
GOTERM_BP_ALL	mRNA processing	46	0.0319	9.38201e-11	NM_002937, NM_033114, NM_006693, NM_004597, NM_014829, NM_014003, NM_003800, NM_007187, NM_003094, NM_012207, NM_004768, NM_006938, NM_015235, NM_032632, NM_001325, NM_001324, NM_004247, NM_032356, NM_001358, NM_007204, NM_015721, NM_006924, NM_003089, NM_014463, NM_004902, NM_031287, NM_007362, NM_007279, NM_014462, NM_003096, NM_004592, NM_004175, NM_005850, NM_006802, NM_004697, NM_024075, NM_…
GOTERM_BP_ALL	DNA metabolism	99	0.0687	1.82521e-10	NM_005610, NM_003503, NM_002693, NM_032485, NM_130398, NM_004584, NM_003211, NM_003287, NM_033445, NM_003350, NM_003579, NM_016937, NM_017676, NM_012222, NM_005180, NM_003707, NM_003496, NM_001809, NM_006020, NM_007370, NM_012117, NM_005432, NM_003514, NM_021066, NM_021141, NM_007215, NM_003925, NM_002485, NM_022725, NM_002715, NM_133487, NM_000082, NM_003541, NM_003543, NM_003544, NM_003530, NM_…
GOTERM_BP_ALL	ribosome biogenesis	23	0.016	5.54534e-10	NM_006392, NM_004704, NM_016101, NM_017838, NM_013393, NM_012341, NM_004477, NM_019082, NM_004741, NM_014473, NM_016037, NM_018321, NM_006331, NM_016042, NM_014953, NM_020158, NM_016183, NM_016304, NM_018648, NM_014740, NM_015721, NM_006649, NM_004939,
GOTERM_BP_ALL	physiological process	1031	0.715	6.39868e-10	NM_002094, NM_033114, NM_007158, NM_020461, NM_016331, NM_033637, NM_016055, NM_013312, NM_018321, NM_015636, NM_005687, NM_004584, NM_003211, NM_032632, NM_005005, NM_007317, NM_031992, NM_014223, NM_003579, NM_031209, NM_006649, NM_006570, NM_004517, NM_004869, NM_015871, NM_001809, NM_006020, NM_001293, NM_005359, NM_000287, NM_002447, NM_017908, NM_012260, NM_000454, NM_012482, NM_001003, NM_…
GOTERM_BP_ALL	nuclear mRNA splicing, via spliceosome	32	0.0222	4.41851e-09	NM_033114, NM_004597, NM_014829, NM_014003, NM_007187, NM_003094, NM_006938, NM_004768, NM_012207, NM_004247, NM_001358, NM_015721, NM_007204, NM_006924, NM_014463, NM_031287, NM_004902, NM_007279, NM_014462, NM_003096, NM_004592, NM_006802, NM_004175, NM_005850, NM_004697, NM_003016, NM_003594, NM_003675, NM_012321, NM_006758, NM_004939, NM_004818,
GOTERM_BP_ALL	RNA splicing, via transesterification reactions with bulged adenosine as nucleophile	32	0.0222	4.41851e-09	NM_033114, NM_004597, NM_014829, NM_014003, NM_007187, NM_003094, NM_006938, NM_004768, NM_012207, NM_004247, NM_001358, NM_015721, NM_007204, NM_006924, NM_014463, NM_031287, NM_004902, NM_007279, NM_014462, NM_003096, NM_004592, NM_006802, NM_004175, NM_005850, NM_004697, NM_003016, NM_003594, NM_003675, NM_012321, NM_006758, NM_004939, NM_004818,
GOTERM_BP_ALL	RNA splicing, via transesterification reactions	32	0.0222	4.41851e-09	NM_033114, NM_004597, NM_014829, NM_014003, NM_007187, NM_003094, NM_006938, NM_004768, NM_012207, NM_004247, NM_001358, NM_015721, NM_007204, NM_006924, NM_014463, NM_031287, NM_004902, NM_007279, NM_014462, NM_003096, NM_004592, NM_006802, NM_004175, NM_005850, NM_004697, NM_003016, NM_003594, NM_003675, NM_012321, NM_006758, NM_004939, NM_004818,
GOTERM_BP_ALL	cellular process	1046	0.7254	6.33034e-09	NM_002094, NM_033114, NM_007158, NM_020461, NM_016331, NM_033637, NM_016055, NM_013312, NM_018321, NM_015636, NM_005687, NM_004584, NM_003211, NM_032632, NM_005005, NM_007317, NM_031992, NM_014223, NM_001745, NM_003579, NM_031209, NM_006649, NM_006570, NM_053004, NM_004517, NM_004869, NM_015871, NM_001809, NM_006020, NM_001293, NM_005359, NM_000287, NM_002447, NM_017908, NM_000454, NM_012482, NM_…
GOTERM_BP_ALL	protein metabolism	348	0.2413	9.90277e-09	NM_002094, NM_003576, NM_001023, NM_003941, NM_015176, NM_004461, NM_001281, NM_030978, NM_130459, NM_033637, NM_000999, NM_032409, NM_016055, NM_015636, NM_005687, NM_003732, NM_006838, NM_017807, NM_003908, NM_003350, NM_014223, NM_031992, NM_013406, NM_014780, NM_024295, NM_014740, NM_001969, NM_002161, NM_001070, NM_006513, NM_004517, NM_001809, NM_002447, NM_004935, NM_003514, NM_021066, NM_…
GOTERM_BP_ALL	organelle organization and biogenesis	110	0.0763	1.97029e-08	NM_005507, NM_003941, NM_012341, NM_013393, NM_030978, NM_020461, NM_004741, NM_018321, NM_013312, NM_033445, NM_014865, NM_016532, NM_007317, NM_016426, NM_018648, NM_014740, NM_001070, NM_006649, NM_004704, NM_005180, NM_004869, NM_002618, NM_003707, NM_003496, NM_001809, NM_000287, NM_012117, NM_016042, NM_016359, NM_003514, NM_021066, NM_004939, NM_001829, NM_001827, NM_016101, NM_007059, NM_…
GOTERM_BP_ALL	ribosome biogenesis and assembly	23	0.016	2.72989e-08	NM_006392, NM_004704, NM_016101, NM_017838, NM_013393, NM_012341, NM_004477, NM_019082, NM_004741, NM_014473, NM_016037, NM_018321, NM_006331, NM_016042, NM_014953, NM_020158, NM_016183, NM_016304, NM_018648, NM_014740, NM_015721, NM_006649, NM_004939,
GOTERM_BP_ALL	cell cycle	96	0.0666	4.08477e-08	NM_002094, NM_020307, NM_004073, NM_005610, NM_003503, NM_024039, NM_006545, NM_032485, NM_002749, NM_002358, NM_004741, NM_078467, NM_003238, NM_004661, NM_004584, NM_133482, NM_003287, NM_014865, NM_022662, NM_006109, NM_014223, NM_007317, NM_003350, NM_003579, NM_016426, NM_014780, NM_003914, NM_001070, NM_002895, NM_133480, NM_005316, NM_006396, NM_012222, NM_006306, NM_033116, NM_003169, NM_…
GOTERM_BP_ALL	translation	37	0.0257	1.48421e-07	NM_001545, NM_004927, NM_007215, NM_002887, NM_004461, NM_002212, NM_032325, NM_001003, NM_015340, NM_002295, NM_004757, NM_005687, NM_015636, NM_003732, NM_006838, NM_003908, NM_031992, NM_002715, NM_001969, NM_002161, NM_014038, NM_004094, NM_017846, NM_015836, NM_006513, NM_001968, NM_021121, NM_017827, NM_019041, NM_016480, NM_006331, NM_001432, NM_005836, NM_004846, NM_005548, NM_001967, NM_…
GOTERM_BP_ALL	intracellular protein transport	53	0.0368	1.97796e-07	NM_016930, NM_001667, NM_006052, NM_004085, NM_000286, NM_002270, NM_012459, NM_024295, NM_004663, NM_003473, NM_001183, NM_014822, NM_000328, NM_002618, NM_004766, NM_003764, NM_007357, NM_005625, NM_004339, NM_017929, NM_004896, NM_014679, NM_006808, NM_006351, NM_005834, NM_016451, NM_001282, NM_003136, NM_007190, NM_002265, NM_005932, NM_005843, NM_004068, NM_000308, NM_014652, NM_005387, NM_…
GOTERM_BP_ALL	mitotic cell cycle	39	0.027	3.09647e-07	NM_001259, NM_002094, NM_003503, NM_032637, NM_024039, NM_002358, NM_004741, NM_031966, NM_001211, NM_002485, NM_004661, NM_006806, NM_005792, NM_003287, NM_014865, NM_022662, NM_006109, NM_007317, NM_016426, NM_001789, NM_003914, NM_006444, NM_001070, NM_006396, NM_006306, NM_033116, NM_001237, NM_022809, NM_006247, NM_020242, NM_005030, NM_006101, NM_007022, NM_001432, NM_016359, NM_014885, NM_…
GOTERM_BP_ALL	protein transport	77	0.0534	4.23864e-07	NM_022553, NM_016930, NM_005594, NM_001667, NM_013337, NM_006052, NM_031296, NM_004085, NM_000286, NM_002270, NM_052822, NM_024666, NM_012459, NM_024295, NM_004663, NM_003473, NM_001183, NM_014822, NM_005821, NM_000328, NM_003764, NM_002618, NM_004766, NM_007357, NM_005625, NM_004896, NM_004339, NM_017929, NM_014679, NM_018206, NM_006808, NM_016226, NM_006351, NM_005834, NM_014426, NM_016451, NM_…
GOTERM_BP_ALL	establishment of protein localization	78	0.0541	7.75414e-07	NM_022553, NM_016930, NM_005594, NM_001667, NM_013337, NM_006052, NM_031296, NM_004085, NM_000286, NM_002270, NM_052822, NM_024666, NM_012459, NM_024295, NM_004663, NM_003473, NM_001183, NM_014822, NM_005821, NM_000328, NM_003764, NM_002618, NM_004766, NM_007357, NM_005625, NM_004896, NM_004339, NM_017929, NM_014679, NM_018206, NM_006808, NM_016226, NM_006351, NM_005834, NM_014426, NM_016451, NM_…
GOTERM_BP_ALL	rRNA processing	16	0.0111	9.29834e-07	NM_004704, NM_006392, NM_013393, NM_017838, NM_004477, NM_019082, NM_004741, NM_014473, NM_016037, NM_006331, NM_016042, NM_014953, NM_020158, NM_018648, NM_014740, NM_015721,
GOTERM_BP_ALL	DNA replication	37	0.0257	1.32361e-06	NM_005610, NM_007215, NM_003503, NM_000251, NM_002693, NM_032485, NM_005387, NM_007067, NM_130398, NM_002485, NM_004537, NM_002634, NM_000534, NM_033627, NM_002715, NM_016937, NM_002553, NM_133487, NM_006502, NM_012222, NM_002129, NM_016316, NM_002946, NM_007370, NM_021067, NM_017443, NM_016440, NM_002912, NM_003143, NM_002388, NM_000057, NM_001432, NM_003286, NM_002691, NM_000249, NM_001953, NM_…
GOTERM_BP_ALL	protein localization	79	0.0548	1.33156e-06	NM_022553, NM_016930, NM_005594, NM_001667, NM_015373, NM_013337, NM_006052, NM_031296, NM_004085, NM_000286, NM_002270, NM_052822, NM_024666, NM_012459, NM_024295, NM_004663, NM_003473, NM_001183, NM_014822, NM_005821, NM_000328, NM_003764, NM_002618, NM_004766, NM_007357, NM_005625, NM_004896, NM_004339, NM_017929, NM_014679, NM_018206, NM_006808, NM_016226, NM_006351, NM_005834, NM_014426, NM_…
GOTERM_BP_ALL	cytoplasm organization and biogenesis	23	0.016	1.49593e-06	NM_006392, NM_004704, NM_016101, NM_017838, NM_013393, NM_012341, NM_004477, NM_019082, NM_004741, NM_014473, NM_016037, NM_018321, NM_006331, NM_016042, NM_014953, NM_020158, NM_016183, NM_016304, NM_018648, NM_014740, NM_015721, NM_006649, NM_004939,
GOTERM_BP_ALL	cellular protein metabolism	312	0.2164	1.90118e-06	NM_002094, NM_003576, NM_001023, NM_015176, NM_004461, NM_001281, NM_030978, NM_130459, NM_033637, NM_000999, NM_032409, NM_016055, NM_015636, NM_005687, NM_003732, NM_006838, NM_017807, NM_003908, NM_003350, NM_014223, NM_031992, NM_013406, NM_014780, NM_024295, NM_014740, NM_001969, NM_002161, NM_001070, NM_006513, NM_004517, NM_002447, NM_004935, NM_014161, NM_007104, NM_004939, NM_002525, NM_…
GOTERM_BP_ALL	cellular macromolecule metabolism	315	0.2184	2.90443e-06	NM_002094, NM_003576, NM_001023, NM_003941, NM_015176, NM_004461, NM_001281, NM_030978, NM_130459, NM_033637, NM_000999, NM_032409, NM_016055, NM_015636, NM_005687, NM_003732, NM_006838, NM_017807, NM_003908, NM_003350, NM_014223, NM_031992, NM_013406, NM_014780, NM_024295, NM_014740, NM_001969, NM_002161, NM_001070, NM_006513, NM_004517, NM_002447, NM_004935, NM_014161, NM_007104, NM_004939, NM_…
GOTERM_BP_ALL	rRNA metabolism	16	0.0111	3.88181e-06	NM_004704, NM_006392, NM_013393, NM_017838, NM_004477, NM_019082, NM_004741, NM_014473, NM_016037, NM_006331, NM_016042, NM_014953, NM_020158, NM_018648, NM_014740, NM_015721,
GOTERM_BP_ALL	regulation of progression through cell cycle	64	0.0444	5.05626e-06	NM_020307, NM_004073, NM_003503, NM_006545, NM_002358, NM_078467, NM_003238, NM_004661, NM_004584, NM_022662, NM_006109, NM_003350, NM_014223, NM_016426, NM_003914, NM_002895, NM_133480, NM_005316, NM_012222, NM_006306, NM_001237, NM_006170, NM_002707, NM_012127, NM_005030, NM_004305, NM_002524, NM_001240, NM_020310, NM_016359, NM_004725, NM_001827, NM_004071, NM_001259, NM_001791, NM_032637, NM_…
GOTERM_BP_ALL	regulation of cell cycle	64	0.0444	5.42981e-06	NM_020307, NM_004073, NM_003503, NM_006545, NM_002358, NM_078467, NM_003238, NM_004661, NM_004584, NM_022662, NM_006109, NM_003350, NM_014223, NM_016426, NM_003914, NM_002895, NM_133480, NM_005316, NM_012222, NM_006306, NM_001237, NM_006170, NM_002707, NM_012127, NM_005030, NM_004305, NM_002524, NM_001240, NM_020310, NM_016359, NM_004725, NM_001827, NM_004071, NM_001259, NM_001791, NM_032637, NM_…
GOTERM_BP_ALL	M phase of mitotic cell cycle	29	0.0201	8.69214e-06	NM_024039, NM_002358, NM_004741, NM_031966, NM_001211, NM_004661, NM_002485, NM_005792, NM_022662, NM_006109, NM_014865, NM_007317, NM_001789, NM_003914, NM_006444, NM_006396, NM_006306, NM_033116, NM_001237, NM_022809, NM_006247, NM_020242, NM_005030, NM_006101, NM_007022, NM_016359, NM_001432, NM_014885, NM_004725,
GOTERM_BP_ALL	M phase	34	0.0236	1.02372e-05	NM_024039, NM_002358, NM_004741, NM_031966, NM_001211, NM_004661, NM_002485, NM_133482, NM_005792, NM_022662, NM_006109, NM_014865, NM_007317, NM_003579, NM_006455, NM_001789, NM_003914, NM_133487, NM_006444, NM_006396, NM_006306, NM_033116, NM_001237, NM_022809, NM_006247, NM_020242, NM_005030, NM_006101, NM_007022, NM_016359, NM_001432, NM_014885, NM_005445, NM_004725,
GOTERM_BP_ALL	mitosis	28	0.0194	1.93665e-05	NM_024039, NM_002358, NM_004741, NM_031966, NM_001211, NM_004661, NM_002485, NM_022662, NM_006109, NM_014865, NM_007317, NM_001789, NM_003914, NM_006444, NM_006396, NM_033116, NM_006306, NM_001237, NM_022809, NM_006247, NM_020242, NM_005030, NM_006101, NM_007022, NM_016359, NM_001432, NM_014885, NM_004725,
GOTERM_BP_ALL	establishment of cellular localization	75	0.052	3.97398e-05	NM_016930, NM_014408, NM_001667, NM_006052, NM_025019, NM_006804, NM_004661, NM_004085, NM_000286, NM_002270, NM_052822, NM_007317, NM_012459, NM_024295, NM_004663, NM_001070, NM_003473, NM_001183, NM_014822, NM_005821, NM_000328, NM_004869, NM_003764, NM_002618, NM_004766, NM_007357, NM_007362, NM_005625, NM_004896, NM_004339, NM_017929, NM_014679, NM_018206, NM_006808, NM_016262, NM_006351, NM_…
GOTERM_BP_ALL	DNA-dependent DNA replication	20	0.0139	5.0242e-05	NM_012222, NM_002129, NM_003503, NM_007215, NM_000251, NM_002946, NM_002693, NM_032485, NM_130398, NM_002485, NM_002912, NM_002388, NM_001432, NM_000534, NM_033627, NM_003286, NM_002715, NM_000249, NM_002553, NM_133487,
GOTERM_BP_ALL	cellular localization	75	0.052	5.20874e-05	NM_016930, NM_014408, NM_001667, NM_006052, NM_025019, NM_006804, NM_004661, NM_004085, NM_000286, NM_002270, NM_052822, NM_007317, NM_012459, NM_024295, NM_004663, NM_001070, NM_003473, NM_001183, NM_014822, NM_005821, NM_000328, NM_004869, NM_003764, NM_002618, NM_004766, NM_007357, NM_007362, NM_005625, NM_004896, NM_004339, NM_017929, NM_014679, NM_018206, NM_006808, NM_016262, NM_006351, NM_…
GOTERM_BP_ALL	intracellular transport	73	0.0506	8.0265e-05	NM_016930, NM_014408, NM_001667, NM_006052, NM_025019, NM_006804, NM_004085, NM_000286, NM_002270, NM_052822, NM_007317, NM_012459, NM_024295, NM_004663, NM_001070, NM_003473, NM_001183, NM_014822, NM_005821, NM_000328, NM_004869, NM_003764, NM_002618, NM_004766, NM_007357, NM_007362, NM_005625, NM_004896, NM_004339, NM_017929, NM_014679, NM_018206, NM_006808, NM_016262, NM_006351, NM_005834, NM_…
GOTERM_BP_ALL	nucleobase metabolism	7	0.0049	0.000109443	NM_000373, NM_003875, NM_006452, NM_000485, NM_002703, NM_004341, NM_001953,
GOTERM_BP_ALL	protein targeting	27	0.0187	0.000239506	NM_002265, NM_005932, NM_014652, NM_005387, NM_014177, NM_004085, NM_000286, NM_012192, NM_002270, NM_012459, NM_007315, NM_014302, NM_001183, NM_032852, NM_002618, NM_005625, NM_004339, NM_017929, NM_014679, NM_006808, NM_006351, NM_005834, NM_003135, NM_012095, NM_016451, NM_003139, NM_003136,
GOTERM_BP_ALL	regulation of mitosis	12	0.0083	0.000247375	NM_002485, NM_004661, NM_007022, NM_006109, NM_016359, NM_001432, NM_014885, NM_001237, NM_022809, NM_002358, NM_001211, NM_004725,
GOTERM_BP_ALL	translational initiation	14	0.0097	0.00041417	NM_004927, NM_002212, NM_001968, NM_032325, NM_015636, NM_016480, NM_003732, NM_003908, NM_031992, NM_004846, NM_001969, NM_001967, NM_004939, NM_014038,
GOTERM_BP_ALL	RNA modification	8	0.0055	0.000425745	NM_019852, NM_017838, NM_005371, NM_024864, NM_018648, NM_004499, NM_014473, NM_031209,
GOTERM_BP_ALL	chromosome organization and biogenesis	41	0.0284	0.000528487	NM_007067, NM_015478, NM_003519, NM_002485, NM_004537, NM_006311, NM_002634, NM_003512, NM_133482, NM_025235, NM_004755, NM_033445, NM_014865, NM_003521, NM_006666, NM_006444, NM_006306, NM_003074, NM_003541, NM_003543, NM_003544, NM_002129, NM_005180, NM_003530, NM_003532, NM_003534, NM_003707, NM_003496, NM_080593, NM_001809, NM_003059, NM_003169, NM_020368, NM_006388, NM_023000, NM_006515, NM_…
GOTERM_BP_ALL	vesicle-mediated transport	46	0.0319	0.000833771	NM_014408, NM_016930, NM_012388, NM_006594, NM_002336, NM_014325, NM_022916, NM_020475, NM_015509, NM_004292, NM_007259, NM_013312, NM_018844, NM_000484, NM_003795, NM_021930, NM_005833, NM_052822, NM_003827, NM_003895, NM_007064, NM_006047, NM_015941, NM_001183, NM_014748, NM_014822, NM_005821, NM_016146, NM_004869, NM_004766, NM_007357, NM_032493, NM_001659, NM_052875, NM_004896, NM_024814, NM_…
GOTERM_BP_ALL	cell division	27	0.0187	0.000859751	NM_001827, NM_001259, NM_001791, NM_003503, NM_002358, NM_031966, NM_001211, NM_003238, NM_004661, NM_022662, NM_014865, NM_017913, NM_001789, NM_018101, NM_003914, NM_006444, NM_006396, NM_033116, NM_006306, NM_022809, NM_001237, NM_004935, NM_001240, NM_016359, NM_014885, NM_031423, NM_005445,
GOTERM_BP_ALL	regulation of cyclin dependent protein kinase activity	11	0.0076	0.000868865	NM_001827, NM_005316, NM_016323, NM_025197, NM_001240, NM_001789, NM_001237, NM_022809, NM_003914, NM_078467, NM_013376,
GOTERM_BP_ALL	chromosome organization and biogenesis (sensu Eukaryota)	38	0.0264	0.0010938	NM_007067, NM_015478, NM_003519, NM_002485, NM_004537, NM_006311, NM_002634, NM_003512, NM_133482, NM_025235, NM_004755, NM_033445, NM_003521, NM_006666, NM_006444, NM_003074, NM_003541, NM_003543, NM_003544, NM_002129, NM_005180, NM_003530, NM_003532, NM_003534, NM_003707, NM_003496, NM_080593, NM_001809, NM_003059, NM_003169, NM_020368, NM_006388, NM_023000, NM_006515, NM_003518, NM_003523, NM_…
GOTERM_BP_ALL	tRNA metabolism	18	0.0125	0.00116314	NM_015836, NM_018127, NM_006513, NM_007215, NM_002887, NM_004461, NM_015340, NM_031472, NM_017827, NM_004757, NM_005687, NM_024075, NM_025265, NM_006414, NM_005371, NM_005548, NM_031209, NM_002161,
GOTERM_BP_ALL	regulation of translation	16	0.0111	0.001174	NM_004094, NM_017846, NM_001968, NM_002295, NM_016480, NM_003732, NM_006838, NM_031992, NM_001432, NM_005836, NM_004846, NM_002715, NM_001969, NM_001967, NM_004939, NM_014038,
GOTERM_BP_ALL	nitrogen compound metabolism	48	0.0333	0.00135312	NM_052998, NM_001513, NM_002079, NM_007215, NM_012200, NM_002887, NM_004461, NM_017567, NM_015340, NM_004169, NM_016510, NM_004757, NM_003238, NM_005687, NM_002080, NM_000754, NM_002703, NM_013406, NM_000317, NM_002715, NM_005600, NM_015139, NM_080820, NM_002161, NM_012203, NM_001675, NM_015836, NM_006513, NM_002061, NM_003875, NM_021154, NM_017827, NM_000211, NM_133436, NM_000060, NM_000178, NM_…
GOTERM_BP_ALL	establishment and/or maintenance of chromatin architecture	33	0.0229	0.00148502	NM_007067, NM_015478, NM_003519, NM_004537, NM_006311, NM_002634, NM_003512, NM_004755, NM_033445, NM_003521, NM_006666, NM_003074, NM_002129, NM_005180, NM_003541, NM_003543, NM_003544, NM_003530, NM_003532, NM_003534, NM_003707, NM_003496, NM_080593, NM_003059, NM_001809, NM_003169, NM_006388, NM_020368, NM_023000, NM_006515, NM_003518, NM_003523, NM_003079, NM_014771, NM_024670, NM_012117, NM_…
GOTERM_BP_ALL	carboxylic acid metabolism	57	0.0395	0.00177555	NM_001513, NM_004461, NM_015340, NM_004757, NM_005687, NM_002080, NM_000317, NM_080820, NM_002161, NM_006253, NM_001098, NM_006513, NM_005399, NM_007260, NM_005918, NM_003875, NM_021154, NM_000034, NM_017827, NM_003901, NM_000895, NM_001172, NM_021100, NM_025072, NM_003359, NM_004341, NM_003501, NM_000018, NM_006111, NM_002079, NM_007215, NM_002887, NM_001065, NM_004169, NM_020186, NM_016510, NM_…
GOTERM_BP_ALL	organic acid metabolism	57	0.0395	0.0019303	NM_001513, NM_004461, NM_015340, NM_004757, NM_005687, NM_002080, NM_000317, NM_080820, NM_002161, NM_006253, NM_001098, NM_006513, NM_005399, NM_007260, NM_005918, NM_003875, NM_021154, NM_000034, NM_017827, NM_003901, NM_000895, NM_001172, NM_021100, NM_025072, NM_003359, NM_004341, NM_003501, NM_000018, NM_006111, NM_002079, NM_007215, NM_002887, NM_001065, NM_004169, NM_020186, NM_016510, NM_…
GOTERM_BP_ALL	amino acid metabolism	34	0.0236	0.0020375	NM_001513, NM_002079, NM_007215, NM_002887, NM_004461, NM_015340, NM_004169, NM_016510, NM_004757, NM_005687, NM_002080, NM_002703, NM_000317, NM_002715, NM_080820, NM_002161, NM_012203, NM_001675, NM_015836, NM_006513, NM_002061, NM_003875, NM_021154, NM_017827, NM_000211, NM_133436, NM_003901, NM_000178, NM_001172, NM_000709, NM_021100, NM_005956, NM_004341, NM_005548,
GOTERM_BP_ALL	protein catabolism	31	0.0215	0.00209599	NM_000027, NM_002789, NM_006156, NM_002812, NM_033637, NM_025090, NM_004661, NM_003344, NM_024295, NM_001912, NM_006313, NM_002816, NM_014748, NM_012180, NM_005154, NM_003481, NM_002786, NM_005805, NM_003333, NM_005800, NM_005940, NM_015984, NM_002813, NM_007022, NM_002811, NM_005744, NM_014885, NM_006503, NM_004969, NM_032663, NM_002954,
GOTERM_BP_ALL	amino acid and derivative metabolism	38	0.0264	0.00209865	NM_052998, NM_001513, NM_002079, NM_007215, NM_002887, NM_004461, NM_015340, NM_004169, NM_016510, NM_004757, NM_003238, NM_005687, NM_002080, NM_000754, NM_002703, NM_013406, NM_000317, NM_002715, NM_080820, NM_002161, NM_012203, NM_001675, NM_015836, NM_006513, NM_002061, NM_003875, NM_021154, NM_017827, NM_000211, NM_133436, NM_003901, NM_000178, NM_001172, NM_000709, NM_021100, NM_005956, NM_…
GOTERM_BP_ALL	macromolecule catabolism	47	0.0326	0.00232931	NM_002094, NM_000027, NM_018403, NM_002789, NM_006156, NM_002812, NM_005566, NM_033637, NM_025090, NM_004661, NM_002046, NM_003344, NM_024295, NM_001912, NM_006313, NM_002816, NM_014748, NM_012180, NM_005154, NM_005918, NM_000148, NM_003481, NM_000034, NM_000511, NM_002786, NM_014142, NM_002033, NM_005805, NM_003333, NM_007265, NM_005800, NM_014026, NM_005940, NM_015984, NM_000291, NM_005346, NM_…
GOTERM_BP_ALL	DNA packaging	33	0.0229	0.00249556	NM_007067, NM_015478, NM_003519, NM_004537, NM_006311, NM_002634, NM_003512, NM_004755, NM_033445, NM_003521, NM_006666, NM_003074, NM_002129, NM_005180, NM_003541, NM_003543, NM_003544, NM_003530, NM_003532, NM_003534, NM_003707, NM_003496, NM_080593, NM_003059, NM_001809, NM_003169, NM_006388, NM_020368, NM_023000, NM_006515, NM_003518, NM_003523, NM_003079, NM_014771, NM_024670, NM_012117, NM_…
GOTERM_BP_ALL	nucleobase biosynthesis	5	0.0035	0.00292008	NM_000373, NM_003875, NM_006452, NM_002703, NM_004341,
GOTERM_BP_ALL	protein import	14	0.0097	0.00316151	NM_002265, NM_001183, NM_002618, NM_014652, NM_005387, NM_004339, NM_017929, NM_014679, NM_004085, NM_012192, NM_000286, NM_002270, NM_012459, NM_007315,
GOTERM_BP_ALL	amine metabolism	44	0.0305	0.00316289	NM_052998, NM_001513, NM_002079, NM_007215, NM_012200, NM_002887, NM_004461, NM_017567, NM_015340, NM_004169, NM_016510, NM_004757, NM_003238, NM_005687, NM_002080, NM_000754, NM_002703, NM_013406, NM_000317, NM_002715, NM_015139, NM_080820, NM_002161, NM_012203, NM_001675, NM_015836, NM_006513, NM_002061, NM_003875, NM_021154, NM_017827, NM_000211, NM_133436, NM_000178, NM_003901, NM_001172, NM_…
GOTERM_BP_ALL	purine nucleotide biosynthesis	17	0.0118	0.0033693	NM_015941, NM_001183, NM_000883, NM_004888, NM_003875, NM_001695, NM_006452, NM_001686, NM_001693, NM_004231, NM_000858, NM_000269, NM_004044, NM_005174, NM_002703, NM_005956, NM_001689,
GOTERM_BP_ALL	base-excision repair	7	0.0049	0.00357698	NM_012222, NM_080648, NM_002129, NM_003211, NM_000380, NM_002693, NM_003925,
GOTERM_BP_ALL	catabolism	68	0.0472	0.00359153	NM_002094, NM_001513, NM_000027, NM_033637, NM_004661, NM_002080, NM_003287, NM_000754, NM_013406, NM_004077, NM_000317, NM_024295, NM_080820, NM_006313, NM_001098, NM_002816, NM_015954, NM_012180, NM_000148, NM_005918, NM_003481, NM_004135, NM_000034, NM_030664, NM_000437, NM_005805, NM_003333, NM_014026, NM_005940, NM_003901, NM_001172, NM_006503, NM_000402, NM_002954, NM_004939, NM_002079, NM_…
GOTERM_BP_ALL	cell proliferation	59	0.0409	0.00423536	NM_005746, NM_005610, NM_003503, NM_078467, NM_022356, NM_003238, NM_001425, NM_006109, NM_003350, NM_013406, NM_002189, NM_001183, NM_015032, NM_001749, NM_006170, NM_001554, NM_002447, NM_004335, NM_005030, NM_004935, NM_004305, NM_020310, NM_006763, NM_004725, NM_002525, NM_004071, NM_001827, NM_001259, NM_032637, NM_012346, NM_001211, NM_032918, NM_002485, NM_004537, NM_003690, NM_002634, NM_…
GOTERM_BP_ALL	secretory pathway	26	0.018	0.00450516	NM_016930, NM_014408, NM_012388, NM_022916, NM_020475, NM_007259, NM_018844, NM_012143, NM_021930, NM_052822, NM_005833, NM_003827, NM_014822, NM_005821, NM_016146, NM_004766, NM_007357, NM_001659, NM_018362, NM_003135, NM_003574, NM_016451, NM_002866, NM_003139, NM_003136, NM_004287,
GOTERM_BP_ALL	purine nucleotide metabolism	17	0.0118	0.00452949	NM_015941, NM_001183, NM_000883, NM_004888, NM_003875, NM_001695, NM_006452, NM_001686, NM_001693, NM_004231, NM_000858, NM_000269, NM_004044, NM_005174, NM_002703, NM_005956, NM_001689,
GOTERM_BP_ALL	mitochondrial membrane organization and biogenesis	5	0.0035	0.00457962	NM_004085, NM_012192, NM_012459, NM_012062, NM_015560,
GOTERM_BP_ALL	cellular catabolism	58	0.0402	0.00499596	NM_002094, NM_001513, NM_000027, NM_033637, NM_004661, NM_002080, NM_003287, NM_000754, NM_004077, NM_013406, NM_024295, NM_000317, NM_080820, NM_006313, NM_001098, NM_015954, NM_012180, NM_000148, NM_005918, NM_003481, NM_004135, NM_000034, NM_005805, NM_003333, NM_014026, NM_005940, NM_003901, NM_001172, NM_000402, NM_004939, NM_002079, NM_018403, NM_002789, NM_006156, NM_004169, NM_005566, NM_…
GOTERM_BP_ALL	biopolymer catabolism	31	0.0215	0.00536477	NM_000027, NM_002789, NM_006156, NM_002812, NM_033637, NM_025090, NM_004661, NM_003344, NM_024295, NM_001912, NM_006313, NM_002816, NM_014748, NM_012180, NM_005154, NM_003481, NM_002786, NM_005805, NM_003333, NM_005800, NM_005940, NM_015984, NM_002813, NM_007022, NM_002811, NM_005744, NM_014885, NM_006503, NM_004969, NM_032663, NM_002954,
GOTERM_BP_ALL	interphase	12	0.0083	0.00590819	NM_004661, NM_001259, NM_002094, NM_003287, NM_001791, NM_003503, NM_032637, NM_014885, NM_016426, NM_022809, NM_001168, NM_031966,
GOTERM_BP_ALL	amino acid activation	11	0.0076	0.00623501	NM_015836, NM_006513, NM_005687, NM_007215, NM_002887, NM_004461, NM_015340, NM_005548, NM_004757, NM_017827, NM_002161,
GOTERM_BP_ALL	tRNA aminoacylation for protein translation	11	0.0076	0.00623501	NM_015836, NM_006513, NM_005687, NM_007215, NM_002887, NM_004461, NM_015340, NM_005548, NM_004757, NM_017827, NM_002161,
GOTERM_BP_ALL	tRNA aminoacylation	11	0.0076	0.00623501	NM_015836, NM_006513, NM_005687, NM_007215, NM_002887, NM_004461, NM_015340, NM_005548, NM_004757, NM_017827, NM_002161,
GOTERM_BP_ALL	ribonucleotide metabolism	17	0.0118	0.00656385	NM_015941, NM_001183, NM_000883, NM_004888, NM_000373, NM_003875, NM_001695, NM_006452, NM_014142, NM_001686, NM_001123, NM_001693, NM_004231, NM_000858, NM_000269, NM_005174, NM_001689,
GOTERM_BP_ALL	protein import into nucleus, translocation	5	0.0035	0.00677309	NM_002265, NM_001183, NM_002270, NM_007315, NM_014679,
GOTERM_BP_ALL	peroxisome organization and biogenesis	6	0.0042	0.00679429	NM_000287, NM_004869, NM_000286, NM_057174, NM_002618, NM_017929,
GOTERM_BP_ALL	mitochondrion organization and biogenesis	6	0.0042	0.00679429	NM_004085, NM_012192, NM_012459, NM_012062, NM_015560, NM_001953,
GOTERM_BP_ALL	purine base metabolism	4	0.0028	0.00708415	NM_003875, NM_006452, NM_000485, NM_002703,
GOTERM_BP_ALL	ribonucleotide biosynthesis	16	0.0111	0.00972448	NM_015941, NM_001183, NM_000883, NM_004888, NM_000373, NM_003875, NM_001695, NM_006452, NM_001686, NM_001123, NM_001693, NM_004231, NM_000858, NM_000269, NM_005174, NM_001689,
GOTERM_BP_ALL	DNA recombination	13	0.009	0.010616	NM_021141, NM_003707, NM_130398, NM_006515, NM_022487, NM_005432, NM_133482, NM_016440, NM_000057, NM_033627, NM_003579, NM_006666, NM_133487,
GOTERM_BP_ALL	oxidative phosphorylation	18	0.0125	0.0111442	NM_015941, NM_001183, NM_005006, NM_002494, NM_001695, NM_006294, NM_001862, NM_004552, NM_004546, NM_001686, NM_003366, NM_001693, NM_004231, NM_001866, NM_005174, NM_005005, NM_001689, NM_007103,
GOTERM_BP_ALL	transcription from RNA polymerase II promoter	52	0.0361	0.0114293	NM_003082, NM_002505, NM_006368, NM_005760, NM_007031, NM_003910, NM_003153, NM_006311, NM_014223, NM_021964, NM_005646, NM_133480, NM_004674, NM_005316, NM_003084, NM_004237, NM_016932, NM_003707, NM_015871, NM_006084, NM_003169, NM_004275, NM_003079, NM_001240, NM_020310, NM_006706, NM_012482, NM_005955, NM_001207, NM_080648, NM_004290, NM_001065, NM_002198, NM_004239, NM_003184, NM_003902, NM_…
GOTERM_BP_ALL	inner mitochondrial membrane organization and biogenesis	4	0.0028	0.0117099	NM_004085, NM_012192, NM_012459, NM_015560,
GOTERM_BP_ALL	regulation of DNA metabolism	8	0.0055	0.0117506	NM_002485, NM_006502, NM_021141, NM_133482, NM_003350, NM_001432, NM_002715, NM_133487,
GOTERM_BP_ALL	chromatin modification	18	0.0125	0.012963	NM_003074, NM_005180, NM_003707, NM_003496, NM_003169, NM_006388, NM_020368, NM_007067, NM_015478, NM_006515, NM_003079, NM_006311, NM_014771, NM_002634, NM_024670, NM_004755, NM_006666, NM_006530,
GOTERM_BP_ALL	regulation of protein kinase activity	19	0.0132	0.0130023	NM_001827, NM_005316, NM_016323, NM_025197, NM_025195, NM_001237, NM_022809, NM_078467, NM_004418, NM_000681, NM_003287, NM_001240, NM_001432, NM_006575, NM_001789, NM_002715, NM_005923, NM_003914, NM_013376,
GOTERM_BP_ALL	regulation of kinase activity	19	0.0132	0.0130023	NM_001827, NM_005316, NM_016323, NM_025197, NM_025195, NM_001237, NM_022809, NM_078467, NM_004418, NM_000681, NM_003287, NM_001240, NM_001432, NM_006575, NM_001789, NM_002715, NM_005923, NM_003914, NM_013376,
GOTERM_BP_ALL	alcohol metabolism	34	0.0236	0.0130496	NM_002612, NM_000859, NM_001500, NM_020186, NM_005566, NM_000303, NM_003238, NM_006804, NM_000786, NM_002046, NM_000754, NM_000694, NM_001675, NM_005918, NM_000148, NM_000034, NM_000511, NM_002033, NM_014142, NM_003791, NM_006556, NM_007265, NM_000291, NM_018290, NM_022755, NM_006066, NM_022128, NM_000431, NM_014762, NM_003359, NM_005866, NM_000402, NM_003104, NM_004939,
GOTERM_BP_ALL	interphase of mitotic cell cycle	11	0.0076	0.0130928	NM_004661, NM_001259, NM_002094, NM_003287, NM_003503, NM_032637, NM_014885, NM_016426, NM_022809, NM_001168, NM_031966,
GOTERM_BP_ALL	regulation of transferase activity	19	0.0132	0.0139552	NM_001827, NM_005316, NM_016323, NM_025197, NM_025195, NM_001237, NM_022809, NM_078467, NM_004418, NM_000681, NM_003287, NM_001240, NM_001432, NM_006575, NM_001789, NM_002715, NM_005923, NM_003914, NM_013376,
GOTERM_BP_ALL	protein targeting to mitochondrion	6	0.0042	0.0141107	NM_005932, NM_004085, NM_006351, NM_012192, NM_005834, NM_012459,
GOTERM_BP_ALL	double-strand break repair	6	0.0042	0.0141107	NM_002485, NM_021141, NM_133482, NM_006388, NM_133487, NM_004111,
GOTERM_BP_ALL	cofactor metabolism	29	0.0201	0.0144961	NM_005746, NM_004888, NM_000859, NM_001695, NM_016035, NM_001686, NM_001693, NM_025207, NM_004231, NM_020806, NM_005174, NM_004077, NM_004168, NM_001098, NM_015941, NM_000375, NM_001183, NM_002061, NM_005918, NM_004135, NM_025233, NM_001303, NM_000060, NM_032314, NM_000178, NM_000637, NM_005956, NM_000402, NM_001689,
GOTERM_BP_ALL	monosaccharide metabolism	22	0.0153	0.0152804	NM_002612, NM_001675, NM_005918, NM_000148, NM_000034, NM_000511, NM_014142, NM_002033, NM_001500, NM_020186, NM_005566, NM_000303, NM_007265, NM_000291, NM_018290, NM_022755, NM_006066, NM_002046, NM_022128, NM_003359, NM_000402, NM_004939,
GOTERM_BP_ALL	chromatin assembly or disassembly	19	0.0132	0.016025	NM_003074, NM_002129, NM_003541, NM_003543, NM_003544, NM_003530, NM_003532, NM_003534, NM_080593, NM_001809, NM_003059, NM_006388, NM_003519, NM_023000, NM_003518, NM_003523, NM_003079, NM_004537, NM_012117, NM_024670, NM_003512, NM_033445, NM_003521, NM_003514, NM_021066,
GOTERM_BP_ALL	membrane organization and biogenesis	10	0.0069	0.0161243	NM_004085, NM_004869, NM_003764, NM_012192, NM_003574, NM_012459, NM_003827, NM_012062, NM_015560, NM_004287,
GOTERM_BP_ALL	ubiquitin-dependent protein catabolism	20	0.0139	0.0169094	NM_012180, NM_005154, NM_003481, NM_002786, NM_002789, NM_006156, NM_005805, NM_033637, NM_003333, NM_005800, NM_025090, NM_004661, NM_015984, NM_002813, NM_007022, NM_014885, NM_005744, NM_024295, NM_032663, NM_006313,
GOTERM_BP_ALL	modification-dependent protein catabolism	20	0.0139	0.0169094	NM_012180, NM_005154, NM_003481, NM_002786, NM_002789, NM_006156, NM_005805, NM_033637, NM_003333, NM_005800, NM_025090, NM_004661, NM_015984, NM_002813, NM_007022, NM_014885, NM_005744, NM_024295, NM_032663, NM_006313,
GOTERM_BP_ALL	mitotic checkpoint	5	0.0035	0.0171461	NM_002485, NM_001237, NM_002358, NM_001211, NM_004725,
GOTERM_BP_ALL	mitotic sister chromatid segregation	6	0.0042	0.0174025	NM_004661, NM_006306, NM_006101, NM_014865, NM_016359, NM_006444,
GOTERM_BP_ALL	spindle organization and biogenesis	6	0.0042	0.0174025	NM_001827, NM_006306, NM_006101, NM_005445, NM_001211, NM_001070,
GOTERM_BP_ALL	cellular macromolecule catabolism	39	0.027	0.0174336	NM_002094, NM_000027, NM_018403, NM_002789, NM_006156, NM_033637, NM_005566, NM_025090, NM_004661, NM_002046, NM_024295, NM_006313, NM_014748, NM_012180, NM_005154, NM_005918, NM_000148, NM_003481, NM_000034, NM_000511, NM_002786, NM_014142, NM_002033, NM_005805, NM_003333, NM_007265, NM_005800, NM_014026, NM_005940, NM_000291, NM_015984, NM_005346, NM_002813, NM_007022, NM_014885, NM_005744, NM_…
GOTERM_BP_ALL	mRNA polyadenylylation	4	0.0028	0.0177012	NM_032632, NM_001324, NM_001325, NM_001326,
GOTERM_BP_ALL	mRNA cleavage	4	0.0028	0.0177012	NM_002937, NM_001324, NM_001325, NM_001326,
GOTERM_BP_ALL	tRNA processing	9	0.0062	0.0198217	NM_006513, NM_018127, NM_024075, NM_025265, NM_006414, NM_005371, NM_005548, NM_031472, NM_031209,
GOTERM_BP_ALL	sister chromatid segregation	6	0.0042	0.0211647	NM_004661, NM_006306, NM_006101, NM_014865, NM_016359, NM_006444,
GOTERM_BP_ALL	chromosome segregation	8	0.0055	0.0212565	NM_004661, NM_006306, NM_006101, NM_014865, NM_016359, NM_031423, NM_005445, NM_006444,
GOTERM_BP_ALL	heterocycle metabolism	11	0.0076	0.0222115	NM_000060, NM_000375, NM_000373, NM_003875, NM_006452, NM_000485, NM_002703, NM_005956, NM_004341, NM_001953, NM_001303,
GOTERM_BP_ALL	ER to Golgi vesicle-mediated transport	11	0.0076	0.0222115	NM_018844, NM_014408, NM_016930, NM_014822, NM_005821, NM_016146, NM_021930, NM_004766, NM_001659, NM_003827, NM_004287,
GOTERM_BP_ALL	proteolysis during cellular protein catabolism	23	0.016	0.0223153	NM_014748, NM_012180, NM_000027, NM_005154, NM_003481, NM_002786, NM_002789, NM_006156, NM_005805, NM_033637, NM_003333, NM_005800, NM_025090, NM_004661, NM_005940, NM_015984, NM_002813, NM_007022, NM_014885, NM_005744, NM_024295, NM_032663, NM_006313,
GOTERM_BP_ALL	nucleotide metabolism	27	0.0187	0.022319	NM_005746, NM_004888, NM_000883, NM_000373, NM_001695, NM_006452, NM_001686, NM_001693, NM_004231, NM_000858, NM_005174, NM_002703, NM_015941, NM_015954, NM_001183, NM_003875, NM_014142, NM_001123, NM_000788, NM_000269, NM_004044, NM_005956, NM_004341, NM_000402, NM_016576, NM_001953, NM_001689,
GOTERM_BP_ALL	microtubule cytoskeleton organization and biogenesis	10	0.0069	0.022577	NM_001827, NM_006306, NM_006101, NM_016359, NM_006322, NM_020461, NM_005445, NM_001211, NM_001070, NM_013312,
GOTERM_BP_ALL	coenzyme metabolism	26	0.018	0.0232717	NM_005746, NM_004888, NM_000859, NM_001695, NM_016035, NM_001686, NM_001693, NM_025207, NM_004231, NM_020806, NM_005174, NM_004077, NM_004168, NM_001098, NM_015941, NM_001183, NM_005918, NM_002061, NM_004135, NM_025233, NM_032314, NM_000178, NM_000637, NM_005956, NM_000402, NM_001689,
GOTERM_BP_ALL	secretion	28	0.0194	0.0235382	NM_016930, NM_014408, NM_012388, NM_022916, NM_020475, NM_007259, NM_018844, NM_012143, NM_012139, NM_021930, NM_052822, NM_005833, NM_003827, NM_014822, NM_005821, NM_016146, NM_004766, NM_007357, NM_001659, NM_003059, NM_018362, NM_003135, NM_003574, NM_016451, NM_003139, NM_002866, NM_003136, NM_004287,
GOTERM_BP_ALL	cellular protein catabolism	23	0.016	0.0235675	NM_014748, NM_012180, NM_000027, NM_005154, NM_003481, NM_002786, NM_002789, NM_006156, NM_005805, NM_033637, NM_003333, NM_005800, NM_025090, NM_004661, NM_005940, NM_015984, NM_002813, NM_007022, NM_014885, NM_005744, NM_024295, NM_032663, NM_006313,
GOTERM_BP_ALL	nucleotide biosynthesis	21	0.0146	0.0238253	NM_005746, NM_015941, NM_001183, NM_000883, NM_004888, NM_000373, NM_001695, NM_003875, NM_006452, NM_001686, NM_001123, NM_001693, NM_004231, NM_000858, NM_000269, NM_004044, NM_005174, NM_002703, NM_005956, NM_004341, NM_001689,
GOTERM_BP_ALL	protein complex assembly	32	0.0222	0.025589	NM_001791, NM_003941, NM_003930, NM_014331, NM_003519, NM_019842, NM_003094, NM_004537, NM_002182, NM_003512, NM_033445, NM_004375, NM_003521, NM_004328, NM_133487, NM_006924, NM_002129, NM_003541, NM_003543, NM_003544, NM_003530, NM_003532, NM_003534, NM_080593, NM_001809, NM_003059, NM_003096, NM_004592, NM_004393, NM_003518, NM_003523, NM_015044, NM_021100, NM_003574, NM_003514, NM_021066, NM_…
GOTERM_BP_ALL	meiotic cell cycle	9	0.0062	0.0281368	NM_006306, NM_133482, NM_001432, NM_006455, NM_003579, NM_005445, NM_133487, NM_003914, NM_001070,
GOTERM_BP_ALL	purine ribonucleotide biosynthesis	14	0.0097	0.0288938	NM_015941, NM_000883, NM_004888, NM_001183, NM_003875, NM_001695, NM_006452, NM_001686, NM_001693, NM_004231, NM_000858, NM_000269, NM_005174, NM_001689,
GOTERM_BP_ALL	Golgi vesicle transport	14	0.0097	0.0288938	NM_016930, NM_014408, NM_014822, NM_005821, NM_016146, NM_004766, NM_007357, NM_001659, NM_018844, NM_021930, NM_052822, NM_003827, NM_016451, NM_004287,
GOTERM_BP_ALL	retrograde transport, endosome to Golgi	3	0.0021	0.0304538	NM_052875, NM_004896, NM_018206,
GOTERM_BP_ALL	RNA splicing, via endonucleolytic cleavage and ligation	3	0.0021	0.0304538	NM_024075, NM_025265, NM_031472,
GOTERM_BP_ALL	purine base biosynthesis	3	0.0021	0.0304538	NM_003875, NM_006452, NM_002703,
GOTERM_BP_ALL	tRNA splicing	3	0.0021	0.0304538	NM_024075, NM_025265, NM_031472,
GOTERM_BP_ALL	cellular carbohydrate metabolism	38	0.0264	0.0314079	NM_002612, NM_006242, NM_012200, NM_017567, NM_001500, NM_002863, NM_020186, NM_005566, NM_000303, NM_002046, NM_004077, NM_004168, NM_015139, NM_001098, NM_001675, NM_005918, NM_000148, NM_004135, NM_000034, NM_000511, NM_014142, NM_007357, NM_002033, NM_002428, NM_007265, NM_018446, NM_000291, NM_018290, NM_022755, NM_006066, NM_012243, NM_022128, NM_015599, NM_003359, NM_000402, NM_002396, NM_…
GOTERM_BP_ALL	response to stress	101	0.07	0.0330206	NM_005610, NM_007158, NM_002693, NM_032409, NM_130398, NM_004584, NM_003211, NM_003350, NM_012111, NM_003579, NM_024295, NM_016426, NM_012222, NM_001627, NM_006084, NM_006020, NM_007370, NM_004335, NM_005432, NM_000895, NM_000454, NM_000629, NM_021141, NM_007215, NM_001065, NM_003925, NM_053067, NM_002485, NM_002182, NM_022725, NM_005923, NM_133487, NM_001192, NM_000082, NM_000581, NM_006388, NM_…
GOTERM_BP_ALL	biopolymer modification	152	0.1054	0.033337	NM_003576, NM_015176, NM_003503, NM_025195, NM_002749, NM_033637, NM_032409, NM_005417, NM_006838, NM_002827, NM_022662, NM_006109, NM_003350, NM_013406, NM_014780, NM_018648, NM_013262, NM_031209, NM_006313, NM_001997, NM_005180, NM_004517, NM_003481, NM_014369, NM_003496, NM_002707, NM_031458, NM_004418, NM_002447, NM_024292, NM_005030, NM_004935, NM_024326, NM_024864, NM_002954, NM_003863, NM_…
GOTERM_BP_ALL	regulation of translational initiation	7	0.0049	0.0339033	NM_016480, NM_003732, NM_031992, NM_001969, NM_001967, NM_014038, NM_004939,
GOTERM_BP_ALL	cell cycle checkpoint	8	0.0055	0.0350989	NM_002485, NM_004584, NM_006306, NM_016426, NM_001237, NM_002358, NM_001211, NM_004725,
GOTERM_BP_ALL	nucleotide-excision repair	6	0.0042	0.0354745	NM_000082, NM_002874, NM_001516, NM_000380, NM_000123, NM_001923,
GOTERM_BP_ALL	purine ribonucleotide metabolism	14	0.0097	0.035926	NM_015941, NM_000883, NM_004888, NM_001183, NM_003875, NM_001695, NM_006452, NM_001686, NM_001693, NM_004231, NM_000858, NM_000269, NM_005174, NM_001689,
GOTERM_BP_ALL	cofactor biosynthesis	21	0.0146	0.0388606	NM_005746, NM_015941, NM_001183, NM_000375, NM_004888, NM_002061, NM_000859, NM_001695, NM_016035, NM_025233, NM_001686, NM_001693, NM_001303, NM_025207, NM_004231, NM_000178, NM_032314, NM_020806, NM_005174, NM_005956, NM_001689,
GOTERM_BP_ALL	nucleosome assembly	13	0.009	0.0388939	NM_002129, NM_003541, NM_003543, NM_003544, NM_003530, NM_003532, NM_003534, NM_080593, NM_001809, NM_003059, NM_003519, NM_003518, NM_003523, NM_004537, NM_003512, NM_033445, NM_003521, NM_003514, NM_021066,
GOTERM_BP_ALL	hexose metabolism	20	0.0139	0.0405323	NM_002612, NM_001675, NM_005918, NM_000148, NM_000034, NM_000511, NM_002033, NM_001500, NM_020186, NM_005566, NM_000303, NM_007265, NM_000291, NM_018290, NM_022755, NM_006066, NM_002046, NM_003359, NM_000402, NM_004939,
GOTERM_BP_ALL	regulation of protein biosynthesis	17	0.0118	0.0406301	NM_004094, NM_017846, NM_001968, NM_002295, NM_015636, NM_016480, NM_003732, NM_006838, NM_031992, NM_001432, NM_005836, NM_004846, NM_002715, NM_001969, NM_001967, NM_004939, NM_014038,
GOTERM_BP_ALL	ribonucleoside triphosphate biosynthesis	12	0.0083	0.0420005	NM_004231, NM_015941, NM_001183, NM_004888, NM_000883, NM_000858, NM_000269, NM_001695, NM_005174, NM_001686, NM_001689, NM_001693,
GOTERM_BP_ALL	purine ribonucleoside triphosphate biosynthesis	12	0.0083	0.0420005	NM_004231, NM_015941, NM_001183, NM_004888, NM_000883, NM_000858, NM_000269, NM_001695, NM_005174, NM_001686, NM_001689, NM_001693,
GOTERM_BP_ALL	purine nucleoside triphosphate biosynthesis	12	0.0083	0.0420005	NM_004231, NM_015941, NM_001183, NM_004888, NM_000883, NM_000858, NM_000269, NM_001695, NM_005174, NM_001686, NM_001689, NM_001693,
GOTERM_BP_ALL	generation of precursor metabolites and energy	68	0.0472	0.042915	NM_002494, NM_001695, NM_024854, NM_004552, NM_032731, NM_001686, NM_005333, NM_005783, NM_012336, NM_000484, NM_133482, NM_005174, NM_005005, NM_006765, NM_004077, NM_004328, NM_001098, NM_007103, NM_001183, NM_005006, NM_005918, NM_004135, NM_000034, NM_005138, NM_001866, NM_017547, NM_000903, NM_025072, NM_003359, NM_000402, NM_016230, NM_004939, NM_003501, NM_000018, NM_006242, NM_004290, NM_…
GOTERM_BP_ALL	aerobic respiration	7	0.0049	0.0437996	NM_005918, NM_004135, NM_006294, NM_004077, NM_004168, NM_003366, NM_001098,
GOTERM_BP_ALL	mRNA 3'-end processing	4	0.0028	0.0440488	NM_032632, NM_001324, NM_001325, NM_001326,
GOTERM_BP_ALL	RNA 3'-end processing	4	0.0028	0.0440488	NM_032632, NM_001324, NM_001325, NM_001326,
GOTERM_BP_ALL	G2/M transition of mitotic cell cycle	4	0.0028	0.0440488	NM_003287, NM_014885, NM_001168, NM_031966,
GOTERM_BP_ALL	maintenance of fidelity during DNA-dependent DNA replication	6	0.0042	0.0476726	NM_012222, NM_000251, NM_033627, NM_000534, NM_000249, NM_130398,
GOTERM_BP_ALL	mismatch repair	6	0.0042	0.0476726	NM_012222, NM_000251, NM_033627, NM_000534, NM_000249, NM_130398,
GOTERM_BP_ALL	sterol biosynthesis	6	0.0042	0.0476726	NM_000786, NM_000859, NM_000431, NM_014762, NM_005866, NM_006556,
GOTERM_BP_ALL	nucleoside triphosphate biosynthesis	12	0.0083	0.0487264	NM_004231, NM_015941, NM_001183, NM_004888, NM_000883, NM_000858, NM_000269, NM_001695, NM_005174, NM_001686, NM_001689, NM_001693,
GOTERM_BP_ALL	ribonucleoside monophosphate metabolism	5	0.0035	0.0492992	NM_000883, NM_000373, NM_003875, NM_006452, NM_001123,
GOTERM_BP_ALL	ribonucleoside monophosphate biosynthesis	5	0.0035	0.0492992	NM_000883, NM_000373, NM_003875, NM_006452, NM_001123,
GOTERM_BP_ALL	L-fucose metabolism	4	0.0028	0.0555439	NM_000148, NM_000511, NM_002033, NM_001500,
GOTERM_BP_ALL	ribonucleoside triphosphate metabolism	12	0.0083	0.0561465	NM_004231, NM_015941, NM_001183, NM_004888, NM_000883, NM_000858, NM_000269, NM_001695, NM_005174, NM_001686, NM_001689, NM_001693,
GOTERM_BP_ALL	purine ribonucleoside triphosphate metabolism	12	0.0083	0.0561465	NM_004231, NM_015941, NM_001183, NM_004888, NM_000883, NM_000858, NM_000269, NM_001695, NM_005174, NM_001686, NM_001689, NM_001693,
GOTERM_BP_ALL	purine nucleoside triphosphate metabolism	12	0.0083	0.0561465	NM_004231, NM_015941, NM_001183, NM_004888, NM_000883, NM_000858, NM_000269, NM_001695, NM_005174, NM_001686, NM_001689, NM_001693,
GOTERM_BP_ALL	regulation of cellular biosynthesis	17	0.0118	0.0568168	NM_004094, NM_017846, NM_001968, NM_002295, NM_015636, NM_016480, NM_003732, NM_006838, NM_031992, NM_001432, NM_005836, NM_004846, NM_002715, NM_001969, NM_001967, NM_004939, NM_014038,
GOTERM_BP_ALL	endocytosis	18	0.0125	0.0572459	NM_015941, NM_001183, NM_006594, NM_014748, NM_002336, NM_032493, NM_014325, NM_024814, NM_015509, NM_004292, NM_013312, NM_000484, NM_021252, NM_003795, NM_004305, NM_005833, NM_012062, NM_003895,
GOTERM_BP_ALL	coenzyme biosynthesis	19	0.0132	0.0574325	NM_005746, NM_015941, NM_001183, NM_004888, NM_002061, NM_000859, NM_001695, NM_016035, NM_025233, NM_001686, NM_001693, NM_025207, NM_004231, NM_000178, NM_032314, NM_020806, NM_005174, NM_005956, NM_001689,
GOTERM_BP_ALL	nucleoside monophosphate metabolism	5	0.0035	0.0580963	NM_000883, NM_000373, NM_003875, NM_006452, NM_001123,
GOTERM_BP_ALL	nucleoside monophosphate biosynthesis	5	0.0035	0.0580963	NM_000883, NM_000373, NM_003875, NM_006452, NM_001123,
GOTERM_BP_ALL	G1 phase	5	0.0035	0.0580963	NM_004661, NM_001259, NM_001791, NM_003503, NM_022809,
GOTERM_BP_ALL	cellular respiration	7	0.0049	0.0617187	NM_005918, NM_004135, NM_006294, NM_004077, NM_004168, NM_003366, NM_001098,
GOTERM_BP_ALL	regulation of cellular physiological process	277	0.1921	0.0642882	NM_005507, NM_020307, NM_003082, NM_007158, NM_030978, NM_006545, NM_002505, NM_016331, NM_015640, NM_015636, NM_004584, NM_003732, NM_006838, NM_003287, NM_003418, NM_003350, NM_014223, NM_031992, NM_013406, NM_001969, NM_133480, NM_006570, NM_004869, NM_015871, NM_006084, NM_014288, NM_033260, NM_000596, NM_014739, NM_005359, NM_002447, NM_017908, NM_004935, NM_003295, NM_016359, NM_012257, NM_…
GOTERM_BP_ALL	meiosis	8	0.0055	0.0652492	NM_006306, NM_133482, NM_001432, NM_006455, NM_003579, NM_005445, NM_133487, NM_003914,
GOTERM_BP_ALL	M phase of meiotic cell cycle	8	0.0055	0.0652492	NM_006306, NM_133482, NM_001432, NM_006455, NM_003579, NM_005445, NM_133487, NM_003914,
GOTERM_BP_ALL	protein targeting to membrane	5	0.0035	0.0676714	NM_032852, NM_003135, NM_005625, NM_003139, NM_003136,
GOTERM_BP_ALL	spliceosome assembly	5	0.0035	0.0676714	NM_003096, NM_004592, NM_006924, NM_004939, NM_003094,
GOTERM_BP_ALL	regulation of DNA repair	3	0.0021	0.0688416	NM_006502, NM_021141, NM_003350,
GOTERM_BP_ALL	pyrimidine base metabolism	3	0.0021	0.0688416	NM_000373, NM_004341, NM_001953,
GOTERM_BP_ALL	protein targeting to peroxisome	3	0.0021	0.0688416	NM_000286, NM_002618, NM_017929,
GOTERM_BP_ALL	protein import into mitochondrial inner membrane	3	0.0021	0.0688416	NM_004085, NM_012192, NM_012459,
GOTERM_BP_ALL	regulation of cellular process	289	0.2004	0.0693226	NM_005507, NM_020307, NM_003082, NM_007158, NM_030978, NM_006545, NM_002505, NM_016331, NM_015640, NM_015636, NM_004584, NM_003732, NM_006838, NM_003287, NM_003418, NM_003350, NM_014223, NM_031992, NM_013406, NM_014780, NM_001969, NM_133480, NM_006570, NM_004869, NM_015871, NM_006084, NM_014288, NM_033260, NM_000596, NM_014739, NM_005359, NM_002447, NM_017908, NM_004935, NM_003295, NM_016359, NM_…
GOTERM_BP_ALL	regulation of growth	16	0.0111	0.0695744	NM_080927, NM_030929, NM_001791, NM_016579, NM_003707, NM_006388, NM_000596, NM_003333, NM_003238, NM_032918, NM_001554, NM_000697, NM_006666, NM_002715, NM_006530, NM_006292,
GOTERM_BP_ALL	chromatin assembly	13	0.009	0.0706561	NM_002129, NM_003541, NM_003543, NM_003544, NM_003530, NM_003532, NM_003534, NM_080593, NM_001809, NM_003059, NM_003519, NM_003518, NM_003523, NM_004537, NM_003512, NM_033445, NM_003521, NM_003514, NM_021066,
GOTERM_BP_ALL	regulation of cell growth	15	0.0104	0.0728445	NM_080927, NM_030929, NM_001791, NM_016579, NM_003707, NM_006388, NM_000596, NM_003238, NM_032918, NM_001554, NM_000697, NM_006666, NM_002715, NM_006530, NM_006292,
GOTERM_BP_ALL	cholesterol biosynthesis	5	0.0035	0.0780062	NM_000786, NM_000859, NM_000431, NM_014762, NM_006556,
GOTERM_BP_ALL	regulation of biosynthesis	17	0.0118	0.0807401	NM_004094, NM_017846, NM_001968, NM_002295, NM_015636, NM_016480, NM_003732, NM_006838, NM_031992, NM_001432, NM_005836, NM_004846, NM_002715, NM_001969, NM_001967, NM_004939, NM_014038,
GOTERM_BP_ALL	aldehyde metabolism	4	0.0028	0.0822578	NM_006066, NM_000691, NM_001182, NM_000694,
GOTERM_BP_ALL	vesicle docking during exocytosis	5	0.0035	0.0890771	NM_016930, NM_012388, NM_005833, NM_022916, NM_007259,
GOTERM_BP_ALL	nucleotide-sugar transport	3	0.0021	0.0916943	NM_012243, NM_015139, NM_017945,
GOTERM_BP_ALL	regulation of enzyme activity	26	0.018	0.0920589	NM_001827, NM_021940, NM_025195, NM_005347, NM_006367, NM_078467, NM_003287, NM_006575, NM_001789, NM_007315, NM_005923, NM_002715, NM_003914, NM_001160, NM_005316, NM_016323, NM_025197, NM_022809, NM_001237, NM_033004, NM_004418, NM_000681, NM_012414, NM_001240, NM_001432, NM_013376,
GOTERM_BP_ALL	nucleoside triphosphate metabolism	12	0.0083	0.0931027	NM_004231, NM_015941, NM_001183, NM_004888, NM_000883, NM_000858, NM_000269, NM_001695, NM_005174, NM_001686, NM_001689, NM_001693,
GOTERM_BP_ALL	proteolysis	65	0.0451	0.0962387	NM_000027, NM_001640, NM_033637, NM_001528, NM_004661, NM_017659, NM_017807, NM_006838, NM_032802, NM_016627, NM_024295, NM_014780, NM_004055, NM_032331, NM_006313, NM_005040, NM_012180, NM_003481, NM_005805, NM_004659, NM_003333, NM_022353, NM_005940, NM_000895, NM_014300, NM_006503, NM_002525, NM_005932, NM_000308, NM_012177, NM_005575, NM_002789, NM_006156, NM_002812, NM_001304, NM_001226, NM_…
GOTERM_BP_ALL	glutamine metabolism	4	0.0028	0.097317	NM_003875, NM_002703, NM_004341, NM_133436,
GOTERM_BP_ALL	DNA damage checkpoint	4	0.0028	0.097317	NM_002485, NM_004584, NM_016426, NM_001237,
GOTERM_BP_ALL	carboxylic acid biosynthesis	9	0.0062	0.0975691	NM_000697, NM_000895, NM_021628, NM_005399, NM_016011, NM_002415, NM_025072, NM_003359, NM_006253,
GOTERM_BP_ALL	organic acid biosynthesis	9	0.0062	0.0975691	NM_000697, NM_000895, NM_021628, NM_005399, NM_016011, NM_002415, NM_025072, NM_003359, NM_006253,
GOTERM_BP_ALL	aromatic compound metabolism	14	0.0097	0.0991775	NM_001513, NM_000373, NM_003875, NM_000485, NM_006452, NM_003238, NM_025207, NM_020806, NM_000754, NM_005956, NM_002703, NM_004341, NM_000317, NM_001953,
GOTERM_CC_ALL	intracellular	877	0.6082	3.42421e-62	NM_002094, NM_002519, NM_020461, NM_016331, NM_033637, NM_016055, NM_013312, NM_018321, NM_015636, NM_005687, NM_004584, NM_003211, NM_032632, NM_005005, NM_007317, NM_031992, NM_014223, NM_001745, NM_003579, NM_022779, NM_031209, NM_006649, NM_006570, NM_018105, NM_031288, NM_004869, NM_015871, NM_001809, NM_001293, NM_005359, NM_000287, NM_017908, NM_012260, NM_000454, NM_012482, NM_032412, NM_…
GOTERM_CC_ALL	membrane-bound organelle	669	0.4639	4.54144e-47	NM_016930, NM_002519, NM_003082, NM_016331, NM_033637, NM_015640, NM_018321, NM_004584, NM_003211, NM_032632, NM_005005, NM_007317, NM_014223, NM_001745, NM_003579, NM_024295, NM_004728, NM_022779, NM_001070, NM_006649, NM_007103, NM_024824, NM_006570, NM_014805, NM_031288, NM_018105, NM_001610, NM_004869, NM_015871, NM_006084, NM_006948, NM_001809, NM_004339, NM_014739, NM_001293, NM_005359, NM_…
GOTERM_CC_ALL	intracellular membrane-bound organelle	668	0.4632	9.97712e-47	NM_016930, NM_002519, NM_003082, NM_016331, NM_033637, NM_015640, NM_018321, NM_004584, NM_003211, NM_032632, NM_005005, NM_007317, NM_014223, NM_001745, NM_003579, NM_024295, NM_004728, NM_022779, NM_001070, NM_006649, NM_007103, NM_024824, NM_006570, NM_014805, NM_031288, NM_018105, NM_001610, NM_004869, NM_015871, NM_006084, NM_006948, NM_001809, NM_004339, NM_014739, NM_001293, NM_005359, NM_…
GOTERM_CC_ALL	organelle	750	0.5201	3.88209e-46	NM_016930, NM_002519, NM_003082, NM_030978, NM_001281, NM_016331, NM_020461, NM_000999, NM_033637, NM_015640, NM_018321, NM_013312, NM_016055, NM_004584, NM_003211, NM_003908, NM_032632, NM_005005, NM_014223, NM_001745, NM_007317, NM_003579, NM_024295, NM_004728, NM_031209, NM_022779, NM_001070, NM_024824, NM_007103, NM_006649, NM_014805, NM_006570, NM_031288, NM_018105, NM_001610, NM_004869, NM_…
GOTERM_CC_ALL	intracellular organelle	749	0.5194	8.75374e-46	NM_016930, NM_002519, NM_003082, NM_030978, NM_001281, NM_016331, NM_020461, NM_000999, NM_033637, NM_015640, NM_018321, NM_013312, NM_016055, NM_004584, NM_003211, NM_003908, NM_032632, NM_005005, NM_014223, NM_001745, NM_007317, NM_003579, NM_024295, NM_004728, NM_031209, NM_022779, NM_001070, NM_024824, NM_007103, NM_006649, NM_014805, NM_006570, NM_031288, NM_018105, NM_001610, NM_004869, NM_…
GOTERM_CC_ALL	cytoplasm	449	0.3114	2.29494e-32	NM_016930, NM_020461, NM_033637, NM_000999, NM_013312, NM_016055, NM_005687, NM_015636, NM_003908, NM_003287, NM_032632, NM_005005, NM_031992, NM_001745, NM_024295, NM_031209, NM_001070, NM_007103, NM_006570, NM_014805, NM_001610, NM_004869, NM_006084, NM_006948, NM_004339, NM_005359, NM_000287, NM_003901, NM_004935, NM_012260, NM_007104, NM_000454, NM_002525, NM_004290, NM_001003, NM_032918, NM_…
GOTERM_CC_ALL	nucleus	443	0.3072	2.59525e-20	NM_002519, NM_003082, NM_016331, NM_015640, NM_018321, NM_004584, NM_003211, NM_032632, NM_007317, NM_014223, NM_003579, NM_004728, NM_022779, NM_001070, NM_006649, NM_024824, NM_006570, NM_031288, NM_018105, NM_015871, NM_006084, NM_001809, NM_004339, NM_014739, NM_001293, NM_005359, NM_017908, NM_004935, NM_003514, NM_021066, NM_012257, NM_012482, NM_005017, NM_016001, NM_016101, NM_032412, NM_…
GOTERM_CC_ALL	protein complex	262	0.1817	6.0371e-16	NM_001023, NM_002473, NM_002505, NM_020461, NM_000999, NM_016055, NM_006519, NM_015636, NM_003732, NM_003908, NM_014223, NM_031992, NM_007317, NM_014780, NM_018648, NM_031209, NM_001070, NM_001809, NM_007055, NM_003514, NM_021066, NM_014161, NM_007104, NM_012482, NM_001010, NM_001003, NM_017657, NM_001693, NM_019842, NM_016070, NM_000998, NM_005605, NM_032356, NM_006466, NM_000082, NM_003776, NM_…
GOTERM_CC_ALL	ribonucleoprotein complex	103	0.0714	1.15805e-15	NM_004501, NM_001023, NM_000999, NM_016055, NM_005617, NM_003908, NM_018648, NM_031209, NM_001006, NM_004704, NM_031243, NM_001997, NM_018997, NM_007208, NM_014462, NM_006802, NM_031372, NM_000989, NM_007104, NM_014161, NM_031157, NM_000981, NM_003136, NM_002954, NM_001010, NM_001003, NM_002948, NM_000998, NM_016070, NM_000969, NM_032356, NM_004891, NM_003776, NM_016065, NM_001022, NM_031287, NM_…
GOTERM_CC_ALL	organelle lumen	89	0.0617	5.8719e-15	NM_133640, NM_002505, NM_002693, NM_005347, NM_004741, NM_022100, NM_012336, NM_004085, NM_003211, NM_020158, NM_012459, NM_014223, NM_021964, NM_018648, NM_004728, NM_015721, NM_004704, NM_005316, NM_006502, NM_005918, NM_018997, NM_003707, NM_003496, NM_003169, NM_007208, NM_006170, NM_014462, NM_004275, NM_004175, NM_007055, NM_003079, NM_001212, NM_006351, NM_031157, NM_005445, NM_012321, NM_…
GOTERM_CC_ALL	membrane-enclosed lumen	89	0.0617	5.8719e-15	NM_133640, NM_002505, NM_002693, NM_005347, NM_004741, NM_022100, NM_012336, NM_004085, NM_003211, NM_020158, NM_012459, NM_014223, NM_021964, NM_018648, NM_004728, NM_015721, NM_004704, NM_005316, NM_006502, NM_005918, NM_018997, NM_003707, NM_003496, NM_003169, NM_007208, NM_006170, NM_014462, NM_004275, NM_004175, NM_007055, NM_003079, NM_001212, NM_006351, NM_031157, NM_005445, NM_012321, NM_…
GOTERM_CC_ALL	cell	1017	0.7053	2.9125e-13	NM_002094, NM_002519, NM_020461, NM_016331, NM_033637, NM_080748, NM_016055, NM_013312, NM_018321, NM_015636, NM_005687, NM_004584, NM_003211, NM_016145, NM_032632, NM_005005, NM_007317, NM_031992, NM_014223, NM_001745, NM_003579, NM_022779, NM_031209, NM_006459, NM_006649, NM_053004, NM_006570, NM_031288, NM_018105, NM_004869, NM_015871, NM_001809, NM_001293, NM_005359, NM_000287, NM_002447, NM_…
GOTERM_CC_ALL	mitochondrion	105	0.0728	9.89967e-12	NM_002490, NM_015340, NM_002693, NM_005333, NM_013337, NM_032409, NM_002080, NM_005174, NM_005005, NM_007103, NM_004135, NM_018997, NM_018380, NM_007208, NM_025136, NM_001866, NM_001172, NM_002489, NM_005834, NM_014161, NM_033412, NM_002612, NM_016589, NM_007215, NM_022735, NM_004542, NM_016070, NM_004168, NM_002715, NM_003776, NM_016065, NM_005327, NM_001862, NM_004546, NM_003366, NM_014231, NM_…
GOTERM_CC_ALL	nuclear lumen	63	0.0437	3.41998e-09	NM_133640, NM_002505, NM_004741, NM_012336, NM_003211, NM_020158, NM_014223, NM_021964, NM_018648, NM_004728, NM_015721, NM_004704, NM_005316, NM_006502, NM_003707, NM_003496, NM_003169, NM_014462, NM_006170, NM_004275, NM_004175, NM_007055, NM_003079, NM_031157, NM_005445, NM_012321, NM_012482, NM_006758, NM_004597, NM_012099, NM_017838, NM_005387, NM_003094, NM_006938, NM_003184, NM_004537, NM_…
GOTERM_CC_ALL	cytosol	59	0.0409	6.64255e-09	NM_003720, NM_001667, NM_000991, NM_005347, NM_002295, NM_000970, NM_002640, NM_000691, NM_016532, NM_003914, NM_001969, NM_001160, NM_002816, NM_005047, NM_033251, NM_005805, NM_004896, NM_014260, NM_018206, NM_021100, NM_006503, NM_023039, NM_016451, NM_000981, NM_002623, NM_002525, NM_006585, NM_003629, NM_000980, NM_002079, NM_001003, NM_002814, NM_002789, NM_002812, NM_004169, NM_016510, NM_…
GOTERM_CC_ALL	ribosome	61	0.0423	2.66375e-07	NM_004927, NM_001023, NM_001000, NM_000991, NM_002295, NM_000999, NM_016055, NM_022100, NM_005617, NM_000970, NM_003908, NM_016034, NM_000997, NM_031209, NM_001006, NM_001997, NM_033251, NM_018997, NM_022551, NM_000993, NM_007208, NM_003333, NM_000989, NM_007104, NM_014161, NM_000981, NM_000986, NM_002954, NM_000980, NM_080648, NM_001010, NM_002948, NM_001003, NM_016504, NM_021104, NM_001024, NM_…
GOTERM_CC_ALL	nucleolus	26	0.018	3.96817e-07	NM_004597, NM_012099, NM_017838, NM_004741, NM_003094, NM_006938, NM_004875, NM_020158, NM_006455, NM_032356, NM_018648, NM_005772, NM_004728, NM_015721, NM_004704, NM_006392, NM_014463, NM_014230, NM_019082, NM_014462, NM_006170, NM_014487, NM_003096, NM_004175, NM_006414, NM_012321,
GOTERM_CC_ALL	non-membrane-bound organelle	182	0.1262	6.52559e-07	NM_005507, NM_001023, NM_003941, NM_002473, NM_030978, NM_001281, NM_020461, NM_004741, NM_000999, NM_013312, NM_016055, NM_006519, NM_012336, NM_005617, NM_020806, NM_003908, NM_033445, NM_014865, NM_007317, NM_016426, NM_018648, NM_013262, NM_004728, NM_031209, NM_001070, NM_003276, NM_004704, NM_001006, NM_017805, NM_001997, NM_018997, NM_003707, NM_001809, NM_007208, NM_006170, NM_014462, NM_…
GOTERM_CC_ALL	intracellular non-membrane-bound organelle	182	0.1262	6.52559e-07	NM_005507, NM_001023, NM_003941, NM_002473, NM_030978, NM_001281, NM_020461, NM_004741, NM_000999, NM_013312, NM_016055, NM_006519, NM_012336, NM_005617, NM_020806, NM_003908, NM_033445, NM_014865, NM_007317, NM_016426, NM_018648, NM_013262, NM_004728, NM_031209, NM_001070, NM_003276, NM_004704, NM_001006, NM_017805, NM_001997, NM_018997, NM_003707, NM_001809, NM_007208, NM_006170, NM_014462, NM_…
GOTERM_CC_ALL	cytosolic ribosome (sensu Eukaryota)	15	0.0104	9.08294e-07	NM_000980, NM_001022, NM_003973, NM_033251, NM_000990, NM_001003, NM_000991, NM_002295, NM_001009, NM_001005, NM_001030, NM_000970, NM_000969, NM_000981, NM_000976,
GOTERM_CC_ALL	chromosome	47	0.0326	1.52496e-06	NM_007215, NM_024039, NM_002358, NM_001211, NM_003519, NM_003512, NM_133482, NM_025235, NM_033445, NM_014865, NM_007317, NM_003521, NM_006455, NM_002553, NM_133487, NM_001070, NM_006444, NM_003276, NM_006306, NM_003074, NM_003541, NM_003543, NM_003544, NM_002129, NM_003530, NM_003532, NM_003534, NM_080593, NM_002946, NM_001809, NM_003059, NM_006388, NM_014487, NM_014371, NM_023000, NM_003518, NM_…
GOTERM_CC_ALL	small nucleolar ribonucleoprotein complex	12	0.0083	2.7797e-06	NM_004704, NM_006938, NM_014463, NM_004597, NM_017838, NM_032356, NM_018648, NM_014462, NM_012321, NM_003096, NM_004175, NM_003094,
GOTERM_CC_ALL	endoplasmic reticulum	72	0.0499	6.18171e-06	NM_016930, NM_014408, NM_130459, NM_006368, NM_005347, NM_033637, NM_022356, NM_002827, NM_003418, NM_021928, NM_001745, NM_012111, NM_024295, NM_024079, NM_018192, NM_002189, NM_014805, NM_018009, NM_014822, NM_004766, NM_006948, NM_018467, NM_005625, NM_014182, NM_002035, NM_004362, NM_006808, NM_003901, NM_014300, NM_001382, NM_025218, NM_020300, NM_005866, NM_007190, NM_001219, NM_003863, NM_…
GOTERM_CC_ALL	organelle membrane	63	0.0437	2.1042e-05	NM_005113, NM_005572, NM_005347, NM_001686, NM_013337, NM_005333, NM_012336, NM_005174, NM_000286, NM_005005, NM_021928, NM_012459, NM_004906, NM_004328, NM_024295, NM_032331, NM_007103, NM_014822, NM_002618, NM_004766, NM_007357, NM_017929, NM_001866, NM_003901, NM_012243, NM_006351, NM_057174, NM_005834, NM_016451, NM_001282, NM_003863, NM_001829, NM_000859, NM_004068, NM_016589, NM_012200, NM_…
GOTERM_CC_ALL	mitochondrial matrix	18	0.0125	3.30438e-05	NM_016065, NM_003776, NM_005918, NM_005147, NM_007215, NM_018997, NM_007208, NM_018141, NM_002693, NM_003366, NM_016504, NM_001212, NM_033281, NM_022100, NM_000709, NM_006351, NM_016067, NM_014046,
GOTERM_CC_ALL	mitochondrial lumen	18	0.0125	3.30438e-05	NM_016065, NM_003776, NM_005918, NM_005147, NM_007215, NM_018997, NM_007208, NM_018141, NM_002693, NM_003366, NM_016504, NM_001212, NM_033281, NM_022100, NM_000709, NM_006351, NM_016067, NM_014046,
GOTERM_CC_ALL	endomembrane system	48	0.0333	5.05228e-05	NM_002265, NM_000859, NM_004068, NM_012200, NM_014652, NM_005113, NM_005572, NM_005787, NM_002642, NM_005347, NM_005387, NM_012346, NM_017657, NM_012336, NM_002668, NM_002270, NM_021928, NM_033627, NM_004906, NM_024295, NM_015139, NM_032331, NM_014302, NM_003276, NM_014685, NM_014822, NM_006456, NM_000511, NM_004766, NM_007357, NM_032493, NM_001042, NM_003564, NM_015044, NM_003901, NM_001288, NM_…
GOTERM_CC_ALL	Golgi apparatus	60	0.0416	0.000102407	NM_022553, NM_016930, NM_014408, NM_006594, NM_002077, NM_005113, NM_014017, NM_015373, NM_031296, NM_002189, NM_024055, NM_017805, NM_003224, NM_014822, NM_005821, NM_000148, NM_000328, NM_003764, NM_004766, NM_007357, NM_018467, NM_014679, NM_012243, NM_002524, NM_016451, NM_001282, NM_014918, NM_007190, NM_001829, NM_001219, NM_006423, NM_012200, NM_022735, NM_014488, NM_004239, NM_017657, NM_…
GOTERM_CC_ALL	organellar ribosome	10	0.0069	0.000142322	NM_033281, NM_016065, NM_022100, NM_003776, NM_018997, NM_016067, NM_018141, NM_007208, NM_016504, NM_014046,
GOTERM_CC_ALL	mitochondrial ribosome	10	0.0069	0.000142322	NM_033281, NM_016065, NM_022100, NM_003776, NM_018997, NM_016067, NM_018141, NM_007208, NM_016504, NM_014046,
GOTERM_CC_ALL	chromosome, pericentric region	12	0.0083	0.000164406	NM_006306, NM_006101, NM_024039, NM_007317, NM_031423, NM_016077, NM_001809, NM_001168, NM_014487, NM_002358, NM_001211, NM_004725,
GOTERM_CC_ALL	envelope	42	0.0291	0.000280799	NM_007188, NM_002265, NM_016589, NM_006294, NM_014652, NM_005572, NM_005387, NM_020186, NM_001686, NM_012346, NM_013337, NM_005333, NM_005689, NM_012336, NM_002634, NM_004085, NM_012192, NM_005174, NM_002270, NM_005005, NM_012459, NM_033627, NM_004906, NM_003611, NM_004328, NM_007103, NM_003276, NM_001862, NM_015560, NM_003366, NM_003564, NM_030780, NM_001866, NM_001288, NM_012117, NM_006839, NM_…
GOTERM_CC_ALL	spliceosome complex	15	0.0104	0.00028499	NM_031287, NM_007279, NM_007187, NM_003096, NM_005850, NM_006802, NM_004697, NM_003094, NM_003594, NM_004247, NM_003675, NM_012321, NM_015721, NM_007204, NM_006758,
GOTERM_CC_ALL	organelle envelope	41	0.0284	0.000344127	NM_007188, NM_002265, NM_016589, NM_006294, NM_014652, NM_005572, NM_005387, NM_020186, NM_001686, NM_012346, NM_013337, NM_005333, NM_005689, NM_012336, NM_002634, NM_004085, NM_012192, NM_005174, NM_002270, NM_005005, NM_012459, NM_033627, NM_004906, NM_004328, NM_007103, NM_003276, NM_001862, NM_015560, NM_003366, NM_003564, NM_030780, NM_001866, NM_001288, NM_012117, NM_006839, NM_006351, NM_…
GOTERM_CC_ALL	cytosolic large ribosomal subunit (sensu Eukaryota)	9	0.0062	0.000621465	NM_000980, NM_000970, NM_003973, NM_000990, NM_000969, NM_001003, NM_000991, NM_000981, NM_000976,
GOTERM_CC_ALL	Golgi stack	45	0.0312	0.00165285	NM_022553, NM_014408, NM_016930, NM_006423, NM_012200, NM_022735, NM_005113, NM_014017, NM_014488, NM_015373, NM_004239, NM_007259, NM_031296, NM_005857, NM_025235, NM_003781, NM_021930, NM_002189, NM_017805, NM_003224, NM_014822, NM_005821, NM_000148, NM_006456, NM_016146, NM_000328, NM_003764, NM_004766, NM_000511, NM_007357, NM_002033, NM_032493, NM_001659, NM_003791, NM_018467, NM_015044, NM_…
GOTERM_CC_ALL	nucleoplasm	35	0.0243	0.00171431	NM_012099, NM_133640, NM_002505, NM_005387, NM_003184, NM_004537, NM_002634, NM_003211, NM_014223, NM_021964, NM_001516, NM_006666, NM_006466, NM_005870, NM_005316, NM_006502, NM_003074, NM_004902, NM_000938, NM_003707, NM_003496, NM_003169, NM_006388, NM_004275, NM_023000, NM_007055, NM_003079, NM_002912, NM_003016, NM_012096, NM_031157, NM_017426, NM_007086, NM_012482, NM_006758,
GOTERM_CC_ALL	small ribosomal subunit	12	0.0083	0.00201792	NM_033281, NM_016065, NM_001005, NM_001030, NM_001022, NM_001023, NM_018997, NM_016034, NM_016067, NM_002295, NM_001009, NM_014046,
GOTERM_CC_ALL	proteasome regulatory particle (sensu Eukaryota)	5	0.0035	0.00298528	NM_002816, NM_002813, NM_002811, NM_002814, NM_002812,
GOTERM_CC_ALL	proteasome complex (sensu Eukaryota)	11	0.0076	0.00313919	NM_002816, NM_005047, NM_002813, NM_003481, NM_002786, NM_002811, NM_002814, NM_006503, NM_002789, NM_002812, NM_005805,
GOTERM_CC_ALL	large ribosomal subunit	12	0.0083	0.0031614	NM_000980, NM_000970, NM_003973, NM_000990, NM_000969, NM_001003, NM_000991, NM_007208, NM_000981, NM_000976, NM_016504, NM_000987,
GOTERM_CC_ALL	peroxisome	14	0.0097	0.00422093	NM_003501, NM_000859, NM_002618, NM_006556, NM_017929, NM_001752, NM_000287, NM_014324, NM_000431, NM_057174, NM_000286, NM_012260, NM_004969, NM_002437,
GOTERM_CC_ALL	microbody	14	0.0097	0.00422093	NM_003501, NM_000859, NM_002618, NM_006556, NM_017929, NM_001752, NM_000287, NM_014324, NM_000431, NM_057174, NM_000286, NM_012260, NM_004969, NM_002437,
GOTERM_CC_ALL	nuclear envelope	16	0.0111	0.00535457	NM_003276, NM_002265, NM_014652, NM_005572, NM_005387, NM_012346, NM_003564, NM_012336, NM_012117, NM_001288, NM_002270, NM_006118, NM_033627, NM_007172, NM_004906, NM_017426,
GOTERM_CC_ALL	TIP60 histone acetyltransferase complex	4	0.0028	0.00720545	NM_003707, NM_003496, NM_006666, NM_006388,
GOTERM_CC_ALL	perinuclear region	7	0.0049	0.00752485	NM_080648, NM_003404, NM_002129, NM_003287, NM_005347, NM_053067, NM_001042,
GOTERM_CC_ALL	intrinsic to peroxisomal membrane	5	0.0035	0.00976647	NM_000286, NM_057174, NM_002618, NM_017929, NM_002437,
GOTERM_CC_ALL	integral to peroxisomal membrane	5	0.0035	0.00976647	NM_000286, NM_057174, NM_002618, NM_017929, NM_002437,
GOTERM_CC_ALL	eukaryotic 48S initiation complex	5	0.0035	0.00976647	NM_001005, NM_001030, NM_001022, NM_002295, NM_001009,
GOTERM_CC_ALL	cytosolic small ribosomal subunit (sensu Eukaryota)	5	0.0035	0.00976647	NM_001005, NM_001030, NM_001022, NM_002295, NM_001009,
GOTERM_CC_ALL	eukaryotic 43S preinitiation complex	7	0.0049	0.0113127	NM_004094, NM_001005, NM_001030, NM_001022, NM_003908, NM_002295, NM_001009,
GOTERM_CC_ALL	histone acetyltransferase complex	4	0.0028	0.0119063	NM_003707, NM_003496, NM_006666, NM_006388,
GOTERM_CC_ALL	mitochondrial envelope	25	0.0173	0.0134487	NM_007188, NM_016589, NM_006294, NM_020186, NM_005333, NM_013337, NM_001686, NM_005689, NM_002634, NM_004085, NM_005174, NM_012192, NM_005005, NM_012459, NM_004328, NM_007103, NM_001862, NM_015560, NM_003366, NM_030780, NM_001866, NM_006839, NM_006351, NM_005834, NM_001689,
GOTERM_CC_ALL	organelle inner membrane	22	0.0153	0.0143213	NM_016589, NM_006294, NM_001862, NM_005572, NM_015560, NM_001686, NM_013337, NM_005333, NM_003366, NM_030780, NM_001866, NM_012336, NM_002634, NM_006839, NM_006351, NM_005834, NM_005174, NM_005005, NM_012459, NM_004328, NM_001689, NM_007103,
GOTERM_CC_ALL	vesicle membrane	12	0.0083	0.0151896	NM_015044, NM_014822, NM_004068, NM_004766, NM_032493, NM_016451, NM_012095, NM_001282, NM_032331, NM_017657, NM_001042, NM_001829,
GOTERM_CC_ALL	mitochondrial inner membrane	20	0.0139	0.016751	NM_016589, NM_006294, NM_001862, NM_015560, NM_001686, NM_013337, NM_005333, NM_003366, NM_030780, NM_001866, NM_002634, NM_006839, NM_006351, NM_005834, NM_005174, NM_005005, NM_012459, NM_004328, NM_001689, NM_007103,
GOTERM_CC_ALL	nuclear chromosome	11	0.0076	0.0169476	NM_003079, NM_006306, NM_012117, NM_002129, NM_002388, NM_002946, NM_006455, NM_005445, NM_133487, NM_002553, NM_001070,
GOTERM_CC_ALL	organellar small ribosomal subunit	5	0.0035	0.0174974	NM_033281, NM_016065, NM_018997, NM_016067, NM_014046,
GOTERM_CC_ALL	mitochondrial small ribosomal subunit	5	0.0035	0.0174974	NM_033281, NM_016065, NM_018997, NM_016067, NM_014046,
GOTERM_CC_ALL	small nuclear ribonucleoprotein complex	5	0.0035	0.0224646	NM_004704, NM_012321, NM_003096, NM_015721, NM_003094,
GOTERM_CC_ALL	organelle envelope lumen	5	0.0035	0.0224646	NM_004085, NM_012192, NM_012459, NM_015560, NM_020186,
GOTERM_CC_ALL	mitochondrial intermembrane space	5	0.0035	0.0224646	NM_004085, NM_012192, NM_012459, NM_015560, NM_020186,
GOTERM_CC_ALL	integral to organelle membrane	14	0.0097	0.0239264	NM_014302, NM_006456, NM_002618, NM_000511, NM_005787, NM_005347, NM_017929, NM_003901, NM_057174, NM_000286, NM_024295, NM_002437, NM_015139, NM_003863,
GOTERM_CC_ALL	eukaryotic translation initiation factor 4F complex	4	0.0028	0.0254953	NM_003732, NM_001968, NM_031992, NM_001967,
GOTERM_CC_ALL	kinetochore	5	0.0035	0.0420792	NM_006306, NM_007317, NM_002358, NM_001211, NM_004725,
GOTERM_CC_ALL	heterogeneous nuclear ribonucleoprotein complex	5	0.0035	0.0420792	NM_012207, NM_031243, NM_004501, NM_031157, NM_031372,
GOTERM_CC_ALL	anaphase-promoting complex	4	0.0028	0.0447274	NM_004661, NM_014885, NM_014780, NM_001211,
GOTERM_CC_ALL	integral to endoplasmic reticulum membrane	7	0.0049	0.0448915	NM_014302, NM_003901, NM_005787, NM_024295, NM_005347, NM_015139, NM_003863,
GOTERM_CC_ALL	vesicle coat	9	0.0062	0.04824	NM_015044, NM_014822, NM_004068, NM_004766, NM_032493, NM_016451, NM_012095, NM_001282, NM_017657,
GOTERM_CC_ALL	membrane coat	9	0.0062	0.0528826	NM_015044, NM_014822, NM_004068, NM_004766, NM_032493, NM_016451, NM_012095, NM_001282, NM_017657,
GOTERM_CC_ALL	coated vesicle membrane	9	0.0062	0.0528826	NM_015044, NM_014822, NM_004068, NM_004766, NM_032493, NM_016451, NM_012095, NM_001282, NM_017657,
GOTERM_CC_ALL	coated membrane	9	0.0062	0.0528826	NM_015044, NM_014822, NM_004068, NM_004766, NM_032493, NM_016451, NM_012095, NM_001282, NM_017657,
GOTERM_CC_ALL	soluble fraction	23	0.016	0.0545131	NM_015836, NM_006513, NM_006594, NM_133640, NM_002887, NM_004461, NM_000437, NM_133436, NM_005687, NM_001288, NM_004429, NM_000574, NM_012414, NM_002827, NM_000754, NM_005564, NM_006118, NM_004969, NM_002715, NM_005548, NM_001953, NM_002161, NM_005017,
GOTERM_CC_ALL	condensed chromosome	6	0.0042	0.0557671	NM_006306, NM_002129, NM_014865, NM_006455, NM_133487, NM_001070,
GOTERM_CC_ALL	RNA polymerase complex	6	0.0042	0.0557671	NM_007055, NM_004875, NM_000938, NM_021964, NM_006466, NM_012482,
GOTERM_CC_ALL	signal recognition particle (sensu Eukaryota)	4	0.0028	0.056381	NM_003135, NM_014230, NM_003139, NM_003136,
GOTERM_CC_ALL	signal recognition particle	4	0.0028	0.056381	NM_003135, NM_014230, NM_003139, NM_003136,
GOTERM_CC_ALL	nucleosome	11	0.0076	0.0587878	NM_003518, NM_003523, NM_003512, NM_003541, NM_003543, NM_003544, NM_003530, NM_003532, NM_003534, NM_033445, NM_003514, NM_021066, NM_003521, NM_080593, NM_003059, NM_001809, NM_003519,
GOTERM_CC_ALL	cytoplasmic vesicle membrane	10	0.0069	0.0587889	NM_015044, NM_014822, NM_004068, NM_004766, NM_032493, NM_016451, NM_012095, NM_001282, NM_032331, NM_017657,
GOTERM_CC_ALL	cell fraction	73	0.0506	0.0596428	NM_006594, NM_003720, NM_133640, NM_004461, NM_002490, NM_004552, NM_003740, NM_005687, NM_003051, NM_000574, NM_001425, NM_002827, NM_000754, NM_005174, NM_052822, NM_021928, NM_002161, NM_007103, NM_018009, NM_024055, NM_006513, NM_005006, NM_005688, NM_003224, NM_000427, NM_000148, NM_001627, NM_002618, NM_012109, NM_014288, NM_006948, NM_000437, NM_001288, NM_014300, NM_020300, NM_005017, NM_…
GOTERM_CC_ALL	endoplasmic reticulum membrane	13	0.009	0.0608025	NM_014685, NM_014302, NM_000859, NM_005787, NM_002642, NM_005347, NM_003901, NM_002668, NM_021928, NM_024295, NM_015139, NM_003139, NM_003863,
GOTERM_CC_ALL	intrinsic to organelle membrane	14	0.0097	0.0666072	NM_014302, NM_006456, NM_002618, NM_000511, NM_005787, NM_005347, NM_017929, NM_003901, NM_057174, NM_000286, NM_024295, NM_002437, NM_015139, NM_003863,
GOTERM_CC_ALL	peroxisomal membrane	5	0.0035	0.0688911	NM_000286, NM_057174, NM_002618, NM_017929, NM_002437,
GOTERM_CC_ALL	microbody membrane	5	0.0035	0.0688911	NM_000286, NM_057174, NM_002618, NM_017929, NM_002437,
GOTERM_CC_ALL	nuclear ubiquitin ligase complex	4	0.0028	0.0693122	NM_004661, NM_014885, NM_014780, NM_001211,
GOTERM_CC_ALL	mitochondrial intermembrane space protein transporter complex	3	0.0021	0.0695917	NM_004085, NM_012192, NM_012459,
GOTERM_CC_ALL	obsolete cellular component	5	0.0035	0.0793856	NM_003518, NM_003523, NM_007370, NM_003541, NM_003543, NM_003544, NM_003530, NM_003532, NM_003534, NM_003514, NM_021066,
GOTERM_CC_ALL	neuron projection	5	0.0035	0.0793856	NM_004935, NM_016146, NM_016532, NM_015560, NM_003238,
GOTERM_CC_ALL	nuclear envelope-endoplasmic reticulum network	13	0.009	0.0822648	NM_014685, NM_014302, NM_000859, NM_005787, NM_002642, NM_005347, NM_003901, NM_002668, NM_021928, NM_024295, NM_015139, NM_003139, NM_003863,
GOTERM_CC_ALL	intrinsic to endoplasmic reticulum membrane	7	0.0049	0.085285	NM_014302, NM_003901, NM_005787, NM_024295, NM_005347, NM_015139, NM_003863,
GOTERM_CC_ALL	mitochondrial membrane	20	0.0139	0.0858161	NM_016589, NM_006294, NM_001862, NM_015560, NM_001686, NM_013337, NM_005333, NM_003366, NM_030780, NM_001866, NM_002634, NM_006839, NM_006351, NM_005834, NM_005174, NM_005005, NM_012459, NM_004328, NM_001689, NM_007103,
GOTERM_CC_ALL	microtubule organizing center	8	0.0055	0.0942678	NM_016262, NM_018097, NM_006322, NM_020461, NM_007059, NM_001070, NM_020242, NM_014679,
GOTERM_MF_ALL	RNA binding	98	0.068	1.78539e-18	NM_033114, NM_004501, NM_052879, NM_018146, NM_007158, NM_015640, NM_004768, NM_015235, NM_003908, NM_032632, NM_031992, NM_004728, NM_014740, NM_004704, NM_031243, NM_006513, NM_018380, NM_007208, NM_014462, NM_006802, NM_031372, NM_016042, NM_022768, NM_024864, NM_031157, NM_000981, NM_003136, NM_004939, NM_006693, NM_016101, NM_014829, NM_001003, NM_002714, NM_000969, NM_003895, NM_006047, NM_…
GOTERM_MF_ALL	catalytic activity	506	0.3509	1.31622e-13	NM_002094, NM_007158, NM_033637, NM_130398, NM_005687, NM_003211, NM_017807, NM_032632, NM_005005, NM_014223, NM_003579, NM_004728, NM_022779, NM_031209, NM_080663, NM_001070, NM_007103, NM_004517, NM_001610, NM_004869, NM_016396, NM_007083, NM_001123, NM_000287, NM_002447, NM_003901, NM_004935, NM_012260, NM_000454, NM_018129, NM_005017, NM_002525, NM_004290, NM_025090, NM_032918, NM_005857, NM_…
GOTERM_MF_ALL	protein binding	406	0.2816	2.38386e-11	NM_002094, NM_001281, NM_020461, NM_033637, NM_015640, NM_013312, NM_003211, NM_003287, NM_032632, NM_014223, NM_024295, NM_001070, NM_006649, NM_006570, NM_004869, NM_007083, NM_015871, NM_006084, NM_014739, NM_025010, NM_005359, NM_004935, NM_012260, NM_002525, NM_016101, NM_004290, NM_001065, NM_032918, NM_005500, NM_005605, NM_007361, NM_006298, NM_006466, NM_000082, NM_020831, NM_030929, NM_…
GOTERM_MF_ALL	nucleic acid binding	322	0.2233	3.47521e-10	NM_002094, NM_033114, NM_018146, NM_003082, NM_007158, NM_002505, NM_016331, NM_015640, NM_030794, NM_130398, NM_015636, NM_003211, NM_015235, NM_003908, NM_032632, NM_003418, NM_014223, NM_031992, NM_007317, NM_003579, NM_001358, NM_014740, NM_004728, NM_001969, NM_022779, NM_024824, NM_133480, NM_006513, NM_018105, NM_019083, NM_015871, NM_006084, NM_001809, NM_033260, NM_014739, NM_005359, NM_…
GOTERM_MF_ALL	nucleotide binding	211	0.1463	1.7734e-09	NM_002094, NM_033114, NM_003576, NM_002473, NM_017567, NM_004461, NM_130459, NM_032409, NM_005687, NM_015235, NM_031992, NM_007317, NM_003579, NM_001358, NM_014740, NM_004728, NM_022779, NM_001969, NM_002161, NM_001070, NM_007103, NM_006570, NM_006513, NM_004517, NM_004869, NM_006948, NM_000287, NM_002447, NM_004935, NM_030907, NM_020963, NM_018129, NM_004939, NM_002612, NM_006585, NM_007215, NM_…
GOTERM_MF_ALL	structural constituent of ribosome	60	0.0416	2.32026e-08	NM_004927, NM_001023, NM_001000, NM_000991, NM_002295, NM_000999, NM_016055, NM_022100, NM_005617, NM_000970, NM_016034, NM_032112, NM_000997, NM_001006, NM_001997, NM_033251, NM_018997, NM_022551, NM_000993, NM_007208, NM_003333, NM_000989, NM_007104, NM_014161, NM_000981, NM_000986, NM_002954, NM_000980, NM_001010, NM_002948, NM_001003, NM_012424, NM_016504, NM_021104, NM_001024, NM_000998, NM_…
GOTERM_MF_ALL	hydrolase activity	212	0.147	2.44103e-07	NM_002094, NM_130459, NM_130398, NM_003211, NM_017807, NM_006838, NM_003579, NM_001358, NM_014740, NM_004728, NM_022779, NM_080663, NM_001969, NM_001070, NM_001610, NM_004869, NM_016396, NM_007083, NM_030664, NM_000287, NM_020963, NM_004939, NM_002525, NM_006585, NM_004888, NM_014488, NM_003925, NM_001693, NM_025090, NM_032918, NM_005857, NM_018292, NM_005605, NM_003895, NM_002786, NM_003291, NM_…
GOTERM_MF_ALL	purine nucleotide binding	175	0.1214	7.39647e-07	NM_002094, NM_004501, NM_003576, NM_003503, NM_002473, NM_004461, NM_025195, NM_017567, NM_012341, NM_015340, NM_130459, NM_001667, NM_005347, NM_032485, NM_002749, NM_004741, NM_032409, NM_005687, NM_005417, NM_007317, NM_003579, NM_001358, NM_004728, NM_014740, NM_001969, NM_022779, NM_004663, NM_001070, NM_002161, NM_006570, NM_006513, NM_005688, NM_004237, NM_004517, NM_004135, NM_004869, NM_…
GOTERM_MF_ALL	nucleoside-triphosphatase activity	71	0.0492	8.43556e-07	NM_002094, NM_014003, NM_001695, NM_130459, NM_032485, NM_001686, NM_003171, NM_025019, NM_006270, NM_133482, NM_005174, NM_004328, NM_001358, NM_014740, NM_004728, NM_001969, NM_007204, NM_022779, NM_004663, NM_001070, NM_001183, NM_005688, NM_006306, NM_005614, NM_003224, NM_004237, NM_004869, NM_003707, NM_018380, NM_014899, NM_000287, NM_007370, NM_016262, NM_005432, NM_002388, NM_002524, NM_…
GOTERM_MF_ALL	pyrophosphatase activity	73	0.0506	1.21855e-06	NM_002094, NM_014003, NM_001695, NM_130459, NM_032485, NM_001686, NM_003171, NM_025019, NM_006270, NM_133482, NM_005174, NM_004328, NM_001358, NM_014740, NM_004728, NM_001969, NM_007204, NM_022779, NM_004663, NM_001070, NM_001183, NM_005688, NM_006306, NM_005614, NM_003224, NM_004237, NM_004869, NM_003707, NM_018380, NM_014899, NM_000287, NM_007370, NM_016262, NM_005432, NM_002388, NM_002524, NM_…
GOTERM_MF_ALL	hydrolase activity, acting on acid anhydrides, in phosphorus-containing anhydrides	73	0.0506	1.51912e-06	NM_002094, NM_014003, NM_001695, NM_130459, NM_032485, NM_001686, NM_003171, NM_025019, NM_006270, NM_133482, NM_005174, NM_004328, NM_001358, NM_014740, NM_004728, NM_001969, NM_007204, NM_022779, NM_004663, NM_001070, NM_001183, NM_005688, NM_006306, NM_005614, NM_003224, NM_004237, NM_004869, NM_003707, NM_018380, NM_014899, NM_000287, NM_007370, NM_016262, NM_005432, NM_002388, NM_002524, NM_…
GOTERM_MF_ALL	hydrolase activity, acting on acid anhydrides	73	0.0506	2.57704e-06	NM_002094, NM_014003, NM_001695, NM_130459, NM_032485, NM_001686, NM_003171, NM_025019, NM_006270, NM_133482, NM_005174, NM_004328, NM_001358, NM_014740, NM_004728, NM_001969, NM_007204, NM_022779, NM_004663, NM_001070, NM_001183, NM_005688, NM_006306, NM_005614, NM_003224, NM_004237, NM_004869, NM_003707, NM_018380, NM_014899, NM_000287, NM_007370, NM_016262, NM_005432, NM_002388, NM_002524, NM_…
GOTERM_MF_ALL	translation regulator activity	24	0.0166	1.35214e-05	NM_004094, NM_002094, NM_001545, NM_004927, NM_001968, NM_002212, NM_032325, NM_021121, NM_006368, NM_019041, NM_015636, NM_016480, NM_003732, NM_001568, NM_006331, NM_003908, NM_018310, NM_031992, NM_001516, NM_004846, NM_016091, NM_001969, NM_001967, NM_014038,
GOTERM_MF_ALL	methyltransferase activity	25	0.0173	1.89527e-05	NM_018146, NM_013393, NM_032331, NM_004169, NM_014473, NM_013240, NM_000754, NM_006109, NM_019023, NM_005646, NM_017528, NM_015560, NM_006170, NM_006515, NM_032314, NM_024670, NM_019852, NM_019606, NM_004044, NM_021820, NM_005371, NM_004341, NM_024864, NM_024751, NM_015935,
GOTERM_MF_ALL	transferase activity, transferring one-carbon groups	25	0.0173	2.39415e-05	NM_018146, NM_013393, NM_032331, NM_004169, NM_014473, NM_013240, NM_000754, NM_006109, NM_019023, NM_005646, NM_017528, NM_015560, NM_006170, NM_006515, NM_032314, NM_024670, NM_019852, NM_019606, NM_004044, NM_021820, NM_005371, NM_004341, NM_024864, NM_024751, NM_015935,
GOTERM_MF_ALL	damaged DNA binding	12	0.0083	3.18952e-05	NM_002485, NM_006502, NM_003211, NM_016316, NM_000251, NM_001516, NM_006303, NM_000380, NM_006666, NM_133487, NM_001923, NM_004111,
GOTERM_MF_ALL	ATP binding	132	0.0915	3.99427e-05	NM_003576, NM_004501, NM_002473, NM_003503, NM_004461, NM_017567, NM_025195, NM_015340, NM_130459, NM_005347, NM_032485, NM_002749, NM_004741, NM_032409, NM_005687, NM_005417, NM_007317, NM_003579, NM_001358, NM_014740, NM_004728, NM_022779, NM_002161, NM_006513, NM_005688, NM_004517, NM_004237, NM_004869, NM_004135, NM_020967, NM_003707, NM_018380, NM_006948, NM_002447, NM_000287, NM_007370, NM_…
GOTERM_MF_ALL	nuclease activity	26	0.018	5.33898e-05	NM_002937, NM_018127, NM_080648, NM_024683, NM_003925, NM_130398, NM_133482, NM_033627, NM_020158, NM_016937, NM_080663, NM_012222, NM_022487, NM_024075, NM_014760, NM_002912, NM_016042, NM_025265, NM_014953, NM_000269, NM_006414, NM_000123, NM_002691, NM_005836, NM_030941, NM_004111,
GOTERM_MF_ALL	adenyl nucleotide binding	135	0.0936	5.88592e-05	NM_003576, NM_004501, NM_002473, NM_003503, NM_004461, NM_017567, NM_025195, NM_015340, NM_130459, NM_005347, NM_032485, NM_002749, NM_004741, NM_032409, NM_005687, NM_005417, NM_007317, NM_003579, NM_001358, NM_014740, NM_004728, NM_022779, NM_002161, NM_006513, NM_005688, NM_004517, NM_004237, NM_004869, NM_004135, NM_020967, NM_003707, NM_018380, NM_006948, NM_002447, NM_000287, NM_007370, NM_…
GOTERM_MF_ALL	binding	842	0.5839	6.27362e-05	NM_002094, NM_033114, NM_007158, NM_020461, NM_016331, NM_033637, NM_013312, NM_030794, NM_015636, NM_005687, NM_003211, NM_032632, NM_007317, NM_031992, NM_014223, NM_003579, NM_022779, NM_031209, NM_006649, NM_006570, NM_018105, NM_031288, NM_004517, NM_004869, NM_019083, NM_015871, NM_001809, NM_013397, NM_025010, NM_005359, NM_000287, NM_002447, NM_017908, NM_012260, NM_000454, NM_012482, NM_…
GOTERM_MF_ALL	translation factor activity, nucleic acid binding	22	0.0153	8.86208e-05	NM_004094, NM_002094, NM_001545, NM_004927, NM_001968, NM_002212, NM_032325, NM_021121, NM_006368, NM_019041, NM_015636, NM_001568, NM_006331, NM_003908, NM_018310, NM_031992, NM_001516, NM_004846, NM_016091, NM_001969, NM_001967, NM_014038,
GOTERM_MF_ALL	exonuclease activity	14	0.0097	0.000115085	NM_080648, NM_130398, NM_022487, NM_133482, NM_002912, NM_016042, NM_014953, NM_020158, NM_033627, NM_002691, NM_016937, NM_030941, NM_080663, NM_004111,
GOTERM_MF_ALL	DNA binding	193	0.1338	0.000119587	NM_003082, NM_007158, NM_002505, NM_016331, NM_130398, NM_003211, NM_003908, NM_003418, NM_014223, NM_007317, NM_003579, NM_014740, NM_133480, NM_018105, NM_015871, NM_006084, NM_001809, NM_033260, NM_014739, NM_005359, NM_007055, NM_017908, NM_003514, NM_021066, NM_012257, NM_012482, NM_019102, NM_016265, NM_007215, NM_003925, NM_003408, NM_002198, NM_014347, NM_005806, NM_005081, NM_006298, NM_…
GOTERM_MF_ALL	protein heterodimerization activity	13	0.009	0.000197967	NM_006570, NM_006306, NM_005625, NM_003238, NM_000520, NM_003287, NM_005500, NM_012414, NM_001432, NM_005445, NM_002715, NM_006444, NM_001829,
GOTERM_MF_ALL	translation initiation factor activity	15	0.0104	0.000209573	NM_004094, NM_004927, NM_002212, NM_001968, NM_032325, NM_015636, NM_001568, NM_018310, NM_003908, NM_031992, NM_004846, NM_016091, NM_001969, NM_001967, NM_014038,
GOTERM_MF_ALL	single-stranded DNA binding	10	0.0069	0.000367179	NM_002874, NM_002129, NM_003143, NM_007215, NM_033627, NM_002946, NM_003902, NM_000123, NM_133487, NM_031372,
GOTERM_MF_ALL	structure-specific DNA binding	12	0.0083	0.000407779	NM_021141, NM_002874, NM_002129, NM_003143, NM_007215, NM_033627, NM_002946, NM_003902, NM_000123, NM_133487, NM_004111, NM_031372,
GOTERM_MF_ALL	ATPase activity	42	0.0291	0.000469592	NM_007188, NM_006585, NM_021141, NM_014829, NM_001695, NM_014003, NM_032485, NM_001686, NM_005689, NM_001693, NM_003171, NM_004231, NM_133482, NM_005174, NM_006666, NM_001358, NM_004728, NM_014740, NM_133487, NM_007204, NM_022779, NM_006444, NM_021603, NM_015941, NM_001183, NM_005688, NM_006306, NM_004869, NM_003707, NM_018380, NM_019082, NM_000287, NM_005432, NM_002388, NM_000057, NM_003594, NM_…
GOTERM_MF_ALL	protein transporter activity	16	0.0111	0.000483153	NM_014302, NM_002265, NM_016930, NM_003764, NM_016589, NM_004766, NM_007357, NM_014652, NM_052875, NM_001667, NM_004896, NM_013337, NM_005999, NM_006351, NM_005834, NM_002270,
GOTERM_MF_ALL	helicase activity	23	0.016	0.000588545	NM_021141, NM_000124, NM_014829, NM_014003, NM_003707, NM_018380, NM_019082, NM_003171, NM_004231, NM_000057, NM_003594, NM_020963, NM_003579, NM_006666, NM_004499, NM_001358, NM_004728, NM_014740, NM_007204, NM_022779, NM_001967, NM_004818, NM_004939,
GOTERM_MF_ALL	ligase activity, forming carbon-oxygen bonds	12	0.0083	0.000926135	NM_015836, NM_006513, NM_005687, NM_020967, NM_007215, NM_002887, NM_004461, NM_015340, NM_005548, NM_080820, NM_017827, NM_002161,
GOTERM_MF_ALL	aminoacyl-tRNA ligase activity	12	0.0083	0.000926135	NM_015836, NM_006513, NM_005687, NM_020967, NM_007215, NM_002887, NM_004461, NM_015340, NM_005548, NM_080820, NM_017827, NM_002161,
GOTERM_MF_ALL	eta DNA polymerase activity	6	0.0042	0.000930516	NM_006502, NM_002912, NM_007215, NM_002691, NM_002693, NM_016937,
GOTERM_MF_ALL	hydrogen-transporting two-sector ATPase activity	9	0.0062	0.000966987	NM_004231, NM_015941, NM_001183, NM_004888, NM_001695, NM_005174, NM_001686, NM_001689, NM_001693,
GOTERM_MF_ALL	transferase activity	165	0.1144	0.00102549	NM_003576, NM_018146, NM_003503, NM_025195, NM_013393, NM_017567, NM_002693, NM_002749, NM_078467, NM_032409, NM_025207, NM_005417, NM_002080, NM_032632, NM_006109, NM_014223, NM_033087, NM_013406, NM_016937, NM_031209, NM_004517, NM_020967, NM_003496, NM_006170, NM_031458, NM_031472, NM_001123, NM_002447, NM_007055, NM_058165, NM_004935, NM_005030, NM_014754, NM_001382, NM_024662, NM_024864, NM_…
GOTERM_MF_ALL	ATPase activity, coupled	36	0.025	0.00110542	NM_007188, NM_006585, NM_021141, NM_014829, NM_001695, NM_014003, NM_032485, NM_001686, NM_005689, NM_001693, NM_003171, NM_004231, NM_005174, NM_006666, NM_001358, NM_014740, NM_133487, NM_004728, NM_007204, NM_022779, NM_021603, NM_015941, NM_001183, NM_005688, NM_004869, NM_018380, NM_019082, NM_000287, NM_005432, NM_002388, NM_000057, NM_003594, NM_001689, NM_001967, NM_004939, NM_004818,
GOTERM_MF_ALL	ATP-dependent helicase activity	18	0.0125	0.00113635	NM_021141, NM_014829, NM_014003, NM_018380, NM_019082, NM_003171, NM_004231, NM_000057, NM_003594, NM_006666, NM_001358, NM_014740, NM_004728, NM_007204, NM_022779, NM_001967, NM_004939, NM_004818,
GOTERM_MF_ALL	epsilon DNA polymerase activity	6	0.0042	0.0019475	NM_017443, NM_002912, NM_007215, NM_002691, NM_002693, NM_016937,
GOTERM_MF_ALL	molecular function unknown	65	0.0451	0.00202045	NM_001545, NM_004927, NM_014860, NM_133640, NM_006818, NM_006052, NM_005783, NM_022356, NM_003910, NM_018321, NM_031919, NM_016145, NM_020470, NM_006038, NM_003928, NM_016426, NM_018648, NM_003611, NM_005600, NM_002553, NM_053004, NM_014822, NM_001997, NM_005821, NM_033656, NM_003875, NM_016579, NM_031458, NM_004339, NM_007011, NM_024292, NM_016226, NM_003295, NM_007198, NM_024662, NM_020963, NM_…
GOTERM_MF_ALL	nucleotidyltransferase activity	22	0.0153	0.0020903	NM_006502, NM_006187, NM_016316, NM_025233, NM_007215, NM_000938, NM_002946, NM_003800, NM_002693, NM_018119, NM_004275, NM_007055, NM_017443, NM_002912, NM_004875, NM_032632, NM_014223, NM_002691, NM_022490, NM_016937, NM_006466, NM_005017,
GOTERM_MF_ALL	GTPase activity	23	0.016	0.00242559	NM_002094, NM_005614, NM_003224, NM_001177, NM_001791, NM_019034, NM_014488, NM_015560, NM_014899, NM_025019, NM_032918, NM_016262, NM_006270, NM_021252, NM_002524, NM_004247, NM_012062, NM_007081, NM_003139, NM_002866, NM_001969, NM_004663, NM_001070,
GOTERM_MF_ALL	3'-5' exonuclease activity	8	0.0055	0.00253393	NM_133482, NM_080648, NM_016042, NM_002912, NM_020158, NM_033627, NM_002691, NM_016937,
GOTERM_MF_ALL	caspase regulator activity	6	0.0042	0.00268323	NM_001160, NM_003287, NM_005347, NM_005923, NM_001168, NM_033004,
GOTERM_MF_ALL	hydrolase activity, acting on ester bonds	66	0.0458	0.00293274	NM_002937, NM_016086, NM_003800, NM_024683, NM_130398, NM_133482, NM_002827, NM_019061, NM_020158, NM_016532, NM_033627, NM_016937, NM_080820, NM_080663, NM_006313, NM_012222, NM_001610, NM_003481, NM_014369, NM_016396, NM_030664, NM_000437, NM_002707, NM_006247, NM_004418, NM_018319, NM_016042, NM_025265, NM_030941, NM_006240, NM_018127, NM_080648, NM_006242, NM_017823, NM_002830, NM_003925, NM_…
GOTERM_MF_ALL	DNA-directed DNA polymerase activity	9	0.0062	0.00303574	NM_006502, NM_017443, NM_002912, NM_007215, NM_014223, NM_002946, NM_002691, NM_002693, NM_016937,
GOTERM_MF_ALL	hydrogen ion transporter activity	25	0.0173	0.00350321	NM_004888, NM_002494, NM_001695, NM_006294, NM_002490, NM_004552, NM_001686, NM_001693, NM_004542, NM_004231, NM_004146, NM_005174, NM_005005, NM_004375, NM_007103, NM_015941, NM_005006, NM_001183, NM_001862, NM_004546, NM_003366, NM_001866, NM_002489, NM_004541, NM_001689,
GOTERM_MF_ALL	RNA methyltransferase activity	6	0.0042	0.00360099	NM_018146, NM_019852, NM_005371, NM_024864, NM_014473, NM_005646,
GOTERM_MF_ALL	oxidoreductase activity, acting on NADH or NADPH	14	0.0097	0.00378193	NM_005006, NM_002494, NM_004552, NM_002490, NM_004546, NM_004542, NM_004146, NM_002489, NM_004541, NM_005005, NM_000903, NM_016576, NM_016230, NM_007103,
GOTERM_MF_ALL	oxidoreductase activity, acting on NADH or NADPH, quinone or similar compound as acceptor	12	0.0083	0.00451243	NM_004542, NM_004146, NM_005006, NM_002489, NM_002494, NM_004541, NM_005005, NM_000903, NM_002490, NM_004552, NM_004546, NM_007103,
GOTERM_MF_ALL	GTP binding	42	0.0291	0.00489331	NM_002094, NM_001177, NM_001791, NM_012341, NM_005370, NM_001667, NM_014488, NM_004741, NM_005275, NM_018385, NM_032918, NM_025019, NM_031296, NM_006270, NM_001388, NM_000534, NM_004247, NM_001969, NM_004663, NM_001070, NM_006570, NM_003224, NM_005614, NM_005821, NM_012097, NM_019034, NM_004286, NM_001659, NM_015560, NM_005273, NM_016262, NM_032146, NM_021252, NM_030907, NM_002524, NM_012062, NM_…
GOTERM_MF_ALL	nu DNA polymerase activity	5	0.0035	0.00565758	NM_002912, NM_007215, NM_002691, NM_002693, NM_016937,
GOTERM_MF_ALL	mu DNA polymerase activity	5	0.0035	0.00565758	NM_002912, NM_007215, NM_002691, NM_002693, NM_016937,
GOTERM_MF_ALL	zeta DNA polymerase activity	5	0.0035	0.00565758	NM_002912, NM_007215, NM_002691, NM_002693, NM_016937,
GOTERM_MF_ALL	beta DNA polymerase activity	5	0.0035	0.00565758	NM_002912, NM_007215, NM_002691, NM_002693, NM_016937,
GOTERM_MF_ALL	lambda DNA polymerase activity	5	0.0035	0.00565758	NM_002912, NM_007215, NM_002691, NM_002693, NM_016937,
GOTERM_MF_ALL	theta DNA polymerase activity	5	0.0035	0.00565758	NM_002912, NM_007215, NM_002691, NM_002693, NM_016937,
GOTERM_MF_ALL	kappa DNA polymerase activity	5	0.0035	0.00565758	NM_002912, NM_007215, NM_002691, NM_002693, NM_016937,
GOTERM_MF_ALL	alpha DNA polymerase activity	5	0.0035	0.00565758	NM_002912, NM_007215, NM_002691, NM_002693, NM_016937,
GOTERM_MF_ALL	sigma DNA polymerase activity	5	0.0035	0.00565758	NM_002912, NM_007215, NM_002691, NM_002693, NM_016937,
GOTERM_MF_ALL	gamma DNA-directed DNA polymerase activity	5	0.0035	0.00565758	NM_002912, NM_007215, NM_002691, NM_002693, NM_016937,
GOTERM_MF_ALL	NADH dehydrogenase activity	11	0.0076	0.00609471	NM_004542, NM_004146, NM_005006, NM_002489, NM_002494, NM_004541, NM_005005, NM_002490, NM_004552, NM_004546, NM_007103,
GOTERM_MF_ALL	NADH dehydrogenase (ubiquinone) activity	11	0.0076	0.00609471	NM_004542, NM_004146, NM_005006, NM_002489, NM_002494, NM_004541, NM_005005, NM_002490, NM_004552, NM_004546, NM_007103,
GOTERM_MF_ALL	NADH dehydrogenase (quinone) activity	11	0.0076	0.00609471	NM_004542, NM_004146, NM_005006, NM_002489, NM_002494, NM_004541, NM_005005, NM_002490, NM_004552, NM_004546, NM_007103,
GOTERM_MF_ALL	monovalent inorganic cation transporter activity	25	0.0173	0.00636937	NM_004888, NM_002494, NM_001695, NM_006294, NM_002490, NM_004552, NM_001686, NM_001693, NM_004542, NM_004231, NM_004146, NM_005174, NM_005005, NM_004375, NM_007103, NM_015941, NM_005006, NM_001183, NM_001862, NM_004546, NM_003366, NM_001866, NM_002489, NM_004541, NM_001689,
GOTERM_MF_ALL	small protein conjugating enzyme activity	7	0.0049	0.00659364	NM_007022, NM_005500, NM_012177, NM_012164, NM_003350, NM_006156, NM_033637,
GOTERM_MF_ALL	deoxyribonuclease activity	7	0.0049	0.00659364	NM_133482, NM_080648, NM_000269, NM_033627, NM_000123, NM_003925, NM_004111,
GOTERM_MF_ALL	endonuclease activity	14	0.0097	0.0067185	NM_002937, NM_012222, NM_018127, NM_080648, NM_003925, NM_130398, NM_022487, NM_024075, NM_133482, NM_025265, NM_006414, NM_000123, NM_005836, NM_004111,
GOTERM_MF_ALL	guanyl nucleotide binding	42	0.0291	0.00674428	NM_002094, NM_001177, NM_001791, NM_012341, NM_005370, NM_001667, NM_014488, NM_004741, NM_005275, NM_018385, NM_032918, NM_025019, NM_031296, NM_006270, NM_001388, NM_000534, NM_004247, NM_001969, NM_004663, NM_001070, NM_006570, NM_003224, NM_005614, NM_005821, NM_012097, NM_019034, NM_004286, NM_001659, NM_015560, NM_005273, NM_016262, NM_032146, NM_021252, NM_030907, NM_002524, NM_012062, NM_…
GOTERM_MF_ALL	primary active transporter activity	28	0.0194	0.00723113	NM_002494, NM_001695, NM_006294, NM_002490, NM_004552, NM_001686, NM_001693, NM_004542, NM_004231, NM_004146, NM_005174, NM_005005, NM_004375, NM_021603, NM_007103, NM_014302, NM_015941, NM_005006, NM_001183, NM_001862, NM_004546, NM_003366, NM_001866, NM_002489, NM_006351, NM_004541, NM_005834, NM_001689,
GOTERM_MF_ALL	RNA helicase activity	8	0.0055	0.00740998	NM_004231, NM_014003, NM_019082, NM_004499, NM_001358, NM_004728, NM_007204, NM_004939,
GOTERM_MF_ALL	ligase activity	49	0.034	0.00771995	NM_004461, NM_015340, NM_033637, NM_004661, NM_014901, NM_005687, NM_032765, NM_003350, NM_013262, NM_080820, NM_002161, NM_032673, NM_006513, NM_005180, NM_003875, NM_020967, NM_024814, NM_017827, NM_012176, NM_004341, NM_004290, NM_007215, NM_006452, NM_012177, NM_002887, NM_005500, NM_003344, NM_030950, NM_006913, NM_005772, NM_016271, NM_006292, NM_138287, NM_016323, NM_015836, NM_002061, NM_…
GOTERM_MF_ALL	iota DNA polymerase activity	5	0.0035	0.0077585	NM_002912, NM_007215, NM_002691, NM_002693, NM_016937,
GOTERM_MF_ALL	S-adenosylmethionine-dependent methyltransferase activity	14	0.0097	0.00802383	NM_032331, NM_014473, NM_006515, NM_032314, NM_019852, NM_024670, NM_013240, NM_019606, NM_000754, NM_005371, NM_019023, NM_024751, NM_017528, NM_015935,
GOTERM_MF_ALL	protein phosphatase type 1 activity	9	0.0062	0.00863545	NM_006242, NM_007240, NM_005605, NM_002715, NM_002707, NM_006247, NM_006245, NM_006240, NM_004418,
GOTERM_MF_ALL	electron carrier activity	14	0.0097	0.00874734	NM_005006, NM_002494, NM_004552, NM_002490, NM_004546, NM_004542, NM_004146, NM_000637, NM_002489, NM_004541, NM_005005, NM_000903, NM_016230, NM_007103,
GOTERM_MF_ALL	sodium ion transporter activity	11	0.0076	0.00948079	NM_004542, NM_004146, NM_005006, NM_002489, NM_002494, NM_004541, NM_005005, NM_002490, NM_004552, NM_004546, NM_007103,
GOTERM_MF_ALL	delta DNA polymerase activity	5	0.0035	0.0103136	NM_002912, NM_007215, NM_002691, NM_002693, NM_016937,
GOTERM_MF_ALL	oxidoreductase activity	71	0.0492	0.0106405	NM_000883, NM_001513, NM_007158, NM_002494, NM_024854, NM_004552, NM_002490, NM_022356, NM_012336, NM_005005, NM_000691, NM_004375, NM_013406, NM_000317, NM_018192, NM_007103, NM_005006, NM_005918, NM_004135, NM_005625, NM_002035, NM_001866, NM_003404, NM_002489, NM_017547, NM_000903, NM_003359, NM_000402, NM_000454, NM_018129, NM_016230, NM_003501, NM_080648, NM_006761, NM_000018, NM_006111, NM_…
GOTERM_MF_ALL	zinc ion binding	166	0.1151	0.0109485	NM_033114, NM_014724, NM_016331, NM_078467, NM_000484, NM_017807, NM_030895, NM_003908, NM_003418, NM_016627, NM_000317, NM_016937, NM_013262, NM_020933, NM_031209, NM_080663, NM_024824, NM_018105, NM_031288, NM_005180, NM_024613, NM_003481, NM_002657, NM_015871, NM_006084, NM_030664, NM_013397, NM_025069, NM_006802, NM_033213, NM_014371, NM_012127, NM_007055, NM_005940, NM_017908, NM_000895, NM_…
GOTERM_MF_ALL	protein dimerization activity	21	0.0146	0.0112413	NM_006570, NM_001675, NM_006306, NM_004289, NM_005625, NM_006368, NM_003238, NM_014679, NM_001880, NM_000520, NM_012414, NM_004875, NM_005500, NM_003287, NM_001432, NM_033627, NM_005080, NM_002715, NM_005445, NM_006444, NM_001829,
GOTERM_MF_ALL	transferase activity, transferring pentosyl groups	9	0.0062	0.0125885	NM_005746, NM_000373, NM_025235, NM_000485, NM_002703, NM_031458, NM_001953, NM_031209, NM_005485,
GOTERM_MF_ALL	electron transporter activity	31	0.0215	0.0132839	NM_002494, NM_004290, NM_004552, NM_002490, NM_032731, NM_005783, NM_004542, NM_004146, NM_012336, NM_000691, NM_005005, NM_004375, NM_006765, NM_004168, NM_000104, NM_007103, NM_012203, NM_005006, NM_004286, NM_004546, NM_006810, NM_000637, NM_006066, NM_002489, NM_004541, NM_000903, NM_025072, NM_003359, NM_024715, NM_002396, NM_016230,
GOTERM_MF_ALL	nucleotide-sugar transporter activity	4	0.0028	0.0168677	NM_005827, NM_012243, NM_015139, NM_017945,
GOTERM_MF_ALL	4 iron, 4 sulfur cluster binding	5	0.0035	0.0169133	NM_012222, NM_005006, NM_002703, NM_001098, NM_007103,
GOTERM_MF_ALL	ubiquitin conjugating enzyme activity	6	0.0042	0.0169837	NM_007022, NM_012177, NM_012164, NM_003350, NM_006156, NM_033637,
GOTERM_MF_ALL	identical protein binding	20	0.0139	0.0216828	NM_012388, NM_006423, NM_005789, NM_006452, NM_015373, NM_003238, NM_014679, NM_032574, NM_001305, NM_003287, NM_000431, NM_033627, NM_012260, NM_000317, NM_006666, NM_005923, NM_002553, NM_133487, NM_001829, NM_002203,
GOTERM_MF_ALL	DNA-dependent ATPase activity	8	0.0055	0.0217624	NM_021141, NM_004231, NM_005432, NM_002388, NM_000057, NM_006666, NM_032485, NM_133487,
GOTERM_MF_ALL	chromatin binding	9	0.0062	0.0218968	NM_003079, NM_006306, NM_024670, NM_012117, NM_003074, NM_001809, NM_006388, NM_012346, NM_023000,
GOTERM_MF_ALL	transcription cofactor activity	27	0.0187	0.0231879	NM_000461, NM_080648, NM_021724, NM_004290, NM_006368, NM_003977, NM_004239, NM_001880, NM_006311, NM_014223, NM_013375, NM_006292, NM_005870, NM_003074, NM_004237, NM_006534, NM_004289, NM_015871, NM_003496, NM_006388, NM_007265, NM_005359, NM_003079, NM_003016, NM_020310, NM_006706, NM_005955,
GOTERM_MF_ALL	myosin phosphatase activity	8	0.0055	0.0243803	NM_007240, NM_005605, NM_002715, NM_002707, NM_006247, NM_006245, NM_006240, NM_004418,
GOTERM_MF_ALL	magnesium-dependent protein serine/threonine phosphatase activity	8	0.0055	0.0243803	NM_007240, NM_005605, NM_002715, NM_002707, NM_006247, NM_006245, NM_006240, NM_004418,
GOTERM_MF_ALL	protein phosphatase type 2C activity	8	0.0055	0.0243803	NM_007240, NM_005605, NM_002715, NM_002707, NM_006247, NM_006245, NM_006240, NM_004418,
GOTERM_MF_ALL	protein phosphatase type 2B activity	8	0.0055	0.0243803	NM_007240, NM_005605, NM_002715, NM_002707, NM_006247, NM_006245, NM_006240, NM_004418,
GOTERM_MF_ALL	CTD phosphatase activity	8	0.0055	0.0243803	NM_007240, NM_005605, NM_002715, NM_002707, NM_006247, NM_006245, NM_006240, NM_004418,
GOTERM_MF_ALL	transition metal ion binding	192	0.1331	0.0272072	NM_033114, NM_014724, NM_016331, NM_005333, NM_078467, NM_022356, NM_000484, NM_006838, NM_017807, NM_030895, NM_003908, NM_003418, NM_016627, NM_000317, NM_016937, NM_013262, NM_020933, NM_080663, NM_031209, NM_018192, NM_024824, NM_007103, NM_012222, NM_018105, NM_031288, NM_005180, NM_024613, NM_003481, NM_002657, NM_006084, NM_015871, NM_030664, NM_002707, NM_013397, NM_025069, NM_006802, NM_…
GOTERM_MF_ALL	coenzyme binding	13	0.009	0.0276662	NM_012203, NM_003501, NM_022735, NM_032360, NM_001500, NM_000637, NM_002046, NM_006844, NM_012260, NM_004168, NM_002396, NM_018129, NM_007103,
GOTERM_MF_ALL	carrier activity	46	0.0319	0.0282687	NM_005827, NM_001695, NM_002494, NM_006294, NM_020246, NM_004552, NM_002490, NM_014331, NM_001686, NM_001693, NM_004542, NM_004231, NM_004146, NM_003051, NM_021095, NM_032128, NM_138570, NM_005174, NM_005005, NM_004375, NM_002394, NM_015139, NM_021603, NM_007103, NM_001046, NM_014302, NM_015941, NM_001183, NM_005006, NM_001862, NM_004546, NM_003059, NM_003366, NM_001042, NM_001866, NM_000637, NM_…
GOTERM_MF_ALL	structural molecule activity	83	0.0576	0.0284103	NM_004927, NM_001023, NM_001000, NM_005572, NM_000991, NM_002295, NM_000999, NM_016055, NM_025019, NM_022100, NM_005617, NM_000970, NM_014405, NM_016034, NM_032112, NM_001407, NM_000997, NM_004370, NM_001070, NM_001006, NM_001997, NM_000427, NM_033251, NM_018997, NM_000993, NM_022551, NM_007208, NM_005556, NM_003333, NM_016262, NM_000989, NM_014161, NM_007104, NM_000981, NM_000986, NM_002954, NM_…
GOTERM_MF_ALL	oxidoreductase activity, acting on the CH-OH group of donors, NAD or NADP as acceptor	14	0.0097	0.0287153	NM_012203, NM_000883, NM_005327, NM_006111, NM_000859, NM_005918, NM_004135, NM_005566, NM_002035, NM_006066, NM_003359, NM_000402, NM_002396, NM_003104,
GOTERM_MF_ALL	caspase activator activity	4	0.0028	0.0300732	NM_001160, NM_003287, NM_005923, NM_033004,
GOTERM_MF_ALL	calcium-dependent protein serine/threonine phosphatase activity	8	0.0055	0.0302468	NM_007240, NM_005605, NM_002715, NM_002707, NM_006247, NM_006245, NM_006240, NM_004418,
GOTERM_MF_ALL	transferase activity, transferring glycosyl groups	28	0.0194	0.0321014	NM_005746, NM_000373, NM_012200, NM_002642, NM_005787, NM_002863, NM_006923, NM_025235, NM_003781, NM_033087, NM_002703, NM_031209, NM_024079, NM_005485, NM_006456, NM_000148, NM_000511, NM_000485, NM_002033, NM_004569, NM_031458, NM_018446, NM_001382, NM_001953, NM_014918, NM_019109, NM_033309, NM_003863,
GOTERM_MF_ALL	protein phosphatase type 2A activity	8	0.0055	0.0335077	NM_007240, NM_005605, NM_002715, NM_002707, NM_006247, NM_006245, NM_006240, NM_004418,
GOTERM_MF_ALL	pyrimidine nucleotide sugar transporter activity	3	0.0021	0.0366389	NM_005827, NM_012243, NM_015139,
GOTERM_MF_ALL	cofactor binding	14	0.0097	0.0368088	NM_012203, NM_003501, NM_022735, NM_032360, NM_001500, NM_002863, NM_000637, NM_002046, NM_006844, NM_012260, NM_004168, NM_002396, NM_018129, NM_007103,
GOTERM_MF_ALL	carbon-carbon lyase activity	8	0.0055	0.0369942	NM_052998, NM_003901, NM_015954, NM_000373, NM_000709, NM_006452, NM_000034, NM_012260,
GOTERM_MF_ALL	transcription factor binding	30	0.0208	0.039977	NM_000461, NM_080648, NM_021724, NM_004290, NM_006368, NM_012346, NM_003977, NM_004239, NM_001880, NM_002485, NM_006311, NM_014223, NM_013375, NM_005870, NM_006292, NM_003074, NM_006534, NM_004237, NM_004289, NM_015871, NM_003496, NM_006388, NM_007265, NM_005359, NM_003079, NM_003016, NM_006706, NM_020310, NM_005955, NM_004147,
GOTERM_MF_ALL	intracellular transporter activity	6	0.0042	0.0414321	NM_003764, NM_000308, NM_003827, NM_015049, NM_012346, NM_004287,
GOTERM_MF_ALL	phosphoprotein phosphatase activity	19	0.0132	0.0416175	NM_016086, NM_006242, NM_014369, NM_003800, NM_017823, NM_002830, NM_022809, NM_002707, NM_006247, NM_004418, NM_007240, NM_002827, NM_005605, NM_001789, NM_002715, NM_006245, NM_002841, NM_006240, NM_080413,
GOTERM_MF_ALL	rRNA binding	4	0.0028	0.0473477	NM_017838, NM_000969, NM_022551, NM_000997,
GOTERM_MF_ALL	oxidoreductase activity, acting on CH-OH group of donors	14	0.0097	0.049056	NM_012203, NM_000883, NM_005327, NM_006111, NM_000859, NM_005918, NM_004135, NM_005566, NM_002035, NM_006066, NM_003359, NM_000402, NM_002396, NM_003104,
GOTERM_MF_ALL	aminopeptidase activity	7	0.0049	0.0515945	NM_003184, NM_000386, NM_000895, NM_006838, NM_016442, NM_005575, NM_003291,
GOTERM_MF_ALL	aldehyde-lyase activity	3	0.0021	0.052633	NM_003901, NM_015954, NM_000034,
GOTERM_MF_ALL	serine carboxypeptidase activity	3	0.0021	0.052633	NM_005040, NM_000308, NM_001304,
GOTERM_MF_ALL	RNA cap binding	3	0.0021	0.052633	NM_001968, NM_007362, NM_004846,
GOTERM_MF_ALL	hydrogen-transporting ATPase activity, rotational mechanism	8	0.0055	0.0532837	NM_004231, NM_015941, NM_001183, NM_001695, NM_005174, NM_001686, NM_001689, NM_001693,
GOTERM_MF_ALL	transcription coactivator activity	17	0.0118	0.057265	NM_003074, NM_080648, NM_006534, NM_004289, NM_004290, NM_006368, NM_006388, NM_003977, NM_004239, NM_007265, NM_001880, NM_003079, NM_014223, NM_006706, NM_020310, NM_013375, NM_005955,
GOTERM_MF_ALL	protein serine/threonine phosphatase activity	9	0.0062	0.0574137	NM_006242, NM_007240, NM_005605, NM_002715, NM_002707, NM_006247, NM_006245, NM_006240, NM_004418,
GOTERM_MF_ALL	protease activator activity	4	0.0028	0.057448	NM_001160, NM_003287, NM_005923, NM_033004,
GOTERM_MF_ALL	double-stranded DNA binding	5	0.0035	0.0575951	NM_021141, NM_002129, NM_133487, NM_004111, NM_031372,
GOTERM_MF_ALL	phosphoric monoester hydrolase activity	24	0.0166	0.0621973	NM_016086, NM_006242, NM_001610, NM_014369, NM_016396, NM_017823, NM_003800, NM_002830, NM_022809, NM_002707, NM_006247, NM_004418, NM_007240, NM_002827, NM_019061, NM_016532, NM_005605, NM_001789, NM_002715, NM_003895, NM_006245, NM_002841, NM_080413, NM_006240,
GOTERM_MF_ALL	metal ion transporter activity	14	0.0097	0.0638564	NM_024055, NM_005006, NM_018375, NM_002494, NM_004552, NM_002490, NM_004546, NM_004542, NM_004146, NM_002489, NM_004541, NM_005005, NM_014585, NM_007103,
GOTERM_MF_ALL	protein kinase CK2 activity	20	0.0139	0.0697442	NM_004071, NM_001259, NM_003576, NM_033116, NM_004517, NM_002760, NM_002749, NM_003954, NM_001211, NM_032409, NM_006296, NM_005030, NM_004935, NM_016440, NM_002376, NM_004755, NM_006575, NM_003821, NM_007064, NM_006622,
GOTERM_MF_ALL	protein N-terminus binding	3	0.0021	0.0705866	NM_002485, NM_006118, NM_006888,
GOTERM_MF_ALL	exopeptidase activity	13	0.009	0.0718075	NM_005040, NM_001640, NM_000308, NM_016442, NM_005575, NM_001304, NM_003291, NM_003184, NM_000386, NM_005857, NM_000895, NM_006838, NM_022098,
GOTERM_MF_ALL	DNA helicase activity	6	0.0042	0.0726438	NM_021141, NM_004231, NM_000124, NM_000057, NM_003707, NM_006666,
GOTERM_MF_ALL	DNA-directed RNA polymerase III activity	5	0.0035	0.0744011	NM_007055, NM_004875, NM_000938, NM_018119, NM_006466,
GOTERM_MF_ALL	DNA-directed RNA polymerase II activity	5	0.0035	0.0744011	NM_007055, NM_004875, NM_000938, NM_018119, NM_006466,
GOTERM_MF_ALL	DNA-directed RNA polymerase I activity	5	0.0035	0.0744011	NM_007055, NM_004875, NM_000938, NM_018119, NM_006466,
GOTERM_MF_ALL	prenylated protein tyrosine phosphatase activity	9	0.0062	0.0762139	NM_007240, NM_002827, NM_014369, NM_002830, NM_001789, NM_022809, NM_002841, NM_080413, NM_004418,
GOTERM_MF_ALL	membrane alanyl aminopeptidase activity	4	0.0028	0.080369	NM_003184, NM_000895, NM_016442, NM_005575,
GOTERM_MF_ALL	alanine aminopeptidase activity	4	0.0028	0.080369	NM_003184, NM_000895, NM_016442, NM_005575,
GOTERM_MF_ALL	cAMP-dependent protein kinase activity	20	0.0139	0.0809478	NM_004071, NM_001259, NM_003576, NM_033116, NM_004517, NM_002760, NM_002749, NM_003954, NM_001211, NM_032409, NM_006296, NM_005030, NM_004935, NM_016440, NM_002376, NM_004755, NM_006575, NM_003821, NM_007064, NM_006622,
GOTERM_MF_ALL	cyclic nucleotide-dependent protein kinase activity	20	0.0139	0.0809478	NM_004071, NM_001259, NM_003576, NM_033116, NM_004517, NM_002760, NM_002749, NM_003954, NM_001211, NM_032409, NM_006296, NM_005030, NM_004935, NM_016440, NM_002376, NM_004755, NM_006575, NM_003821, NM_007064, NM_006622,
GOTERM_MF_ALL	phosphoric ester hydrolase activity	30	0.0208	0.0812277	NM_080648, NM_016086, NM_006242, NM_003800, NM_017823, NM_002830, NM_000924, NM_015474, NM_002601, NM_002827, NM_019061, NM_016532, NM_005605, NM_001789, NM_003080, NM_002715, NM_003895, NM_006245, NM_001610, NM_014369, NM_016396, NM_022809, NM_002707, NM_006247, NM_004418, NM_018319, NM_007240, NM_006240, NM_080413, NM_002841,
GOTERM_MF_ALL	ribonuclease activity	9	0.0062	0.0814285	NM_002937, NM_024075, NM_080648, NM_016042, NM_025265, NM_014953, NM_020158, NM_006414, NM_130398,
GOTERM_MF_ALL	metal cluster binding	5	0.0035	0.0836322	NM_012222, NM_005006, NM_002703, NM_001098, NM_007103,
GOTERM_MF_ALL	iron-sulfur cluster binding	5	0.0035	0.0836322	NM_012222, NM_005006, NM_002703, NM_001098, NM_007103,
GOTERM_MF_ALL	protein C-terminus binding	5	0.0035	0.0836322	NM_014748, NM_007027, NM_005500, NM_002524, NM_014288,
GOTERM_MF_ALL	ATP-dependent RNA helicase activity	5	0.0035	0.0836322	NM_004231, NM_014003, NM_019082, NM_004728, NM_007204,
GOTERM_MF_ALL	transcriptional activator activity	22	0.0153	0.0886272	NM_001675, NM_014213, NM_003074, NM_080648, NM_006534, NM_004289, NM_004290, NM_005900, NM_006368, NM_006388, NM_003977, NM_004239, NM_007265, NM_001880, NM_003079, NM_002634, NM_014223, NM_006706, NM_020310, NM_021964, NM_013375, NM_005955,
GOTERM_MF_ALL	mannosyltransferase activity	3	0.0021	0.09018	NM_005787, NM_006923, NM_019109,
GOTERM_MF_ALL	translation termination factor activity	3	0.0021	0.09018	NM_002094, NM_001545, NM_019041,
GOTERM_MF_ALL	translation release factor activity	3	0.0021	0.09018	NM_002094, NM_001545, NM_019041,
GOTERM_MF_ALL	hydrogen-exporting ATPase activity, phosphorylative mechanism	3	0.0021	0.09018	NM_001695, NM_001686, NM_001693,
GOTERM_MF_ALL	glycine hydroxymethyltransferase activity	3	0.0021	0.09018	NM_004044, NM_004169, NM_015560,
GOTERM_MF_ALL	death receptor binding	3	0.0021	0.09018	NM_003824, NM_012115, NM_130470,
GOTERM_MF_ALL	endodeoxyribonuclease activity	4	0.0028	0.0930889	NM_133482, NM_080648, NM_000123, NM_003925,
GOTERM_MF_ALL	steroid hormone receptor binding	5	0.0035	0.0933939	NM_006534, NM_004290, NM_007273, NM_006388, NM_032918,
GOTERM_MF_ALL	RNA-dependent ATPase activity	5	0.0035	0.0933939	NM_004231, NM_014003, NM_019082, NM_004728, NM_007204,
GOTERM_MF_ALL	ligase activity, forming carbon-nitrogen bonds	33	0.0229	0.0951431	NM_006452, NM_004290, NM_012177, NM_004661, NM_014901, NM_032765, NM_003344, NM_030950, NM_006913, NM_003350, NM_013262, NM_016271, NM_032673, NM_006292, NM_138287, NM_016323, NM_002061, NM_005180, NM_003875, NM_006441, NM_012164, NM_014819, NM_024814, NM_033017, NM_133436, NM_000060, NM_012176, NM_000178, NM_014771, NM_005956, NM_005744, NM_004341, NM_014885,
GOTERM_MF_ALL	metalloendopeptidase activity	13	0.009	0.0961026	NM_005932, NM_003815, NM_002428, NM_004659, NM_003366, NM_022353, NM_004659, NM_006983, NM_005940, NM_005857, NM_017807, NM_004969, NM_032331, NM_002525,
