# Supplementary material for: Global Identification of Myc Target Genes Reveals Its Direct Role in Mitochondrial Biogenesis and Its E-Box Usage In Vivo
Source: PLoS One. 2008 Mar 12;3(3):e1798. doi: 10.1371/journal.pone.0001798 (PMC2258436; doi:10.1371/journal.pone.0001798)
Supplement: Table S3 — Nuclear encoded genes involved in mitochondrial biogenesis whose promoters were occupied by Myc. (0.03 MB XLS) [file pone.0001798.s005.xls]

## Sheet: Sheet1
Accession No.	Symbol	Gene Name
NM_005689	ABCB6	ATP-binding cassette, sub-family B (MDR/TAP), member 6
NM_007188	ABCB8	ATP-binding cassette, sub-family B (MDR/TAP), member 8
NM_006111	ACAA2	acetyl-Coenzyme A acyltransferase 2 (mitochondrial 3-oxoacyl-Coenzyme A thiolase)
NM_000018	ACADVL	acyl-Coenzyme A dehydrogenase, very long chain
NM_001098	ACO2	aconitase 2, mitochondrial
NM_001625	AK2	adenylate kinase 2
NM_014324	AMACR	alpha-methylacyl-CoA racemase
NM_004068	AP2M1	adaptor-related protein complex 2, mu 1 subunit
NM_001172	ARG2	arginase, type II
NM_001686	ATP5B	ATP synthase, H+ transporting, mitochondrial F1 complex, beta polypeptide
NM_005174	ATP5C1	ATP synthase, H+ transporting, mitochondrial F1 complex, gamma polypeptide 1
NM_001689	ATP5G3	ATP synthase, H+ transporting, mitochondrial F0 complex, subunit c (subunit 9) isoform 3
NM_000709	BCKDHA	branched chain keto acid dehydrogenase E1, alpha polypeptide (maple syrup urine disease)
NM_004328	BCS1L	BCS1-like (yeast)
NM_001212	C1QBP	complement component 1, q subcomponent binding protein
NM_080748	C20orf52	chromosome 20 open reading frame 52
NM_015380	CGI-51	CGI-51 protein
NM_001303	COX10	COX10 homolog, cytochrome c oxidase assembly protein, heme A: farnesyltransferase (yeast)
NM_004375	COX11	COX11 homolog, cytochrome c oxidase assembly protein (yeast)
NM_001862	COX5B	cytochrome c oxidase subunit Vb
NM_001866	COX7B	cytochrome c oxidase subunit VIIb
NM_004077	CS	citrate synthase
NM_030579	CYB5-M	cytochrome b5 outer mitochondrial membrane
NM_020466	DJ122O8.2	hypothetical protein dJ122O8.2
NM_005147	DNAJA3	DnaJ (Hsp40) homolog, subfamily A, member 3
NM_017827	FLJ20450	seryl-tRNA synthetase 2
NM_012192	FXC1	fracture callus 1 homolog (rat)
NM_022735	GOLPH1	acyl-Coenzyme A binding domain containing 3
NM_002080	GOT2	glutamic-oxaloacetic transaminase 2, mitochondrial (aspartate aminotransferase 2)
NM_000637	GSR	glutathione reductase
NM_001513	GSTZ1	glutathione transferase zeta 1 (maleylacetoacetate isomerase)
NM_005327	HADHSC	L-3-hydroxyacyl-Coenzyme A dehydrogenase, short chain
NM_006118	HAX1	HS1 binding protein
NM_005333	HCCS	holocytochrome c synthase (cytochrome c heme-lyase)
NM_004135	IDH3G	isocitrate dehydrogenase 3 (NAD+) gamma
NM_006839	IMMT	inner membrane protein, mitochondrial (mitofilin)
NM_005548	KARS	lysyl-tRNA synthetase
NM_015340	KIAA0028	leucyl-tRNA synthetase 2, mitochondrial
NM_016589	LOC51300	chromosome 3 open reading frame 1
NM_016077	LOC51651	Bcl-2 inhibitor of transcription
NM_019041	LOC54516	mitochondrial translational release factor 1-like
NM_030780	LOC81034	mitochondrial folate transporter/carrier
NM_005918	MDH2	malate dehydrogenase 2, NAD (mitochondrial)
NM_018464	MDS029	chromosome 10 open reading frame 70
NM_002396	ME2	malic enzyme 2, NAD(+)-dependent, mitochondrial
NM_033412	MGC14836	mitochondrial carrier triple repeat 1
NM_020300	MGST1	microsomal glutathione S-transferase 1
NM_005932	MIPEP	mitochondrial intermediate peptidase
NM_014161	MRPL18	mitochondrial ribosomal protein L18
NM_016504	MRPL27	mitochondrial ribosomal protein L27
NM_007208	MRPL3	mitochondrial ribosomal protein L3
NM_031903	MRPL32	mitochondrial ribosomal protein L32
NM_023937	MRPL34	mitochondrial ribosomal protein L34
NM_032112	MRPL43	mitochondrial ribosomal protein L43
NM_022163	MRPL46	mitochondrial ribosomal protein L46
NM_016055	MRPL48	mitochondrial ribosomal protein L48
NM_004927	MRPL49	mitochondrial ribosomal protein L49
NM_016497	MRPL51	mitochondrial ribosomal protein L51
NM_018141	MRPS10	mitochondrial ribosomal protein S10
NM_022100	MRPS14	mitochondrial ribosomal protein S14
NM_016065	MRPS16	mitochondrial ribosomal protein S16
NM_014046	MRPS18B	mitochondrial ribosomal protein S18B
NM_016067	MRPS18C	mitochondrial ribosomal protein S18C
NM_016034	MRPS2	mitochondrial ribosomal protein S2
NM_018997	MRPS21	mitochondrial ribosomal protein S21
NM_016070	MRPS23	mitochondrial ribosomal protein S23
NM_016640	MRPS30	mitochondrial ribosomal protein S30
NM_033281	MRPS36	mitochondrial ribosomal protein S36
NM_005956	MTHFD1	methylenetetrahydrofolate dehydrogenase (NADP+ dependent) 1, methenyltetrahydrofolate cyclohydrolase, formyltetrahydrofolate synthetase
NM_004541	NDUFA1	NADH dehydrogenase (ubiquinone) 1 alpha subcomplex, 1, 7.5kDa
NM_004542	NDUFA3	NADH dehydrogenase (ubiquinone) 1 alpha subcomplex, 3, 9kDa
NM_002489	NDUFA4	NADH dehydrogenase (ubiquinone) 1 alpha subcomplex, 4, 9kDa
NM_002490	NDUFA6	NADH dehydrogenase (ubiquinone) 1 alpha subcomplex, 6, 14kDa
NM_004546	NDUFB2	NADH dehydrogenase (ubiquinone) 1 beta subcomplex, 2, 8kDa
NM_004146	NDUFB7	NADH dehydrogenase (ubiquinone) 1 beta subcomplex, 7, 18kDa
NM_005005	NDUFB9	NADH dehydrogenase (ubiquinone) 1 beta subcomplex, 9, 22kDa
NM_002494	NDUFC1	NADH dehydrogenase (ubiquinone) 1, subcomplex unknown, 1, 6kDa
NM_005006	NDUFS1	NADH dehydrogenase (ubiquinone) Fe-S protein 1, 75kDa (NADH-coenzyme Q reductase)
NM_004552	NDUFS5	NADH dehydrogenase (ubiquinone) Fe-S protein 5, 15kDa (NADH-coenzyme Q reductase)
NM_007103	NDUFV1	NADH dehydrogenase (ubiquinone) flavoprotein 1, 51kDa
NM_021100	NFS1	NFS1 nitrogen fixation 1 (S. cerevisiae)
NM_003776	NLVCF	mitochondrial ribosomal protein L40
NM_015560	OPA1	optic atrophy 1 (autosomal dominant)
NM_025136	OPA3	optic atrophy 3 (autosomal recessive, with chorea and spastic paraplegia)
NM_002612	PDK4	pyruvate dehydrogenase kinase, isoenzyme 4
NM_002634	PHB	prohibitin
NM_032409	PINK1	PTEN induced putative kinase 1
NM_002693	POLG	polymerase (DNA directed), gamma
NM_007215	POLG2	polymerase (DNA directed), gamma 2, accessory subunit
NM_005729	PPIF	peptidylprolyl isomerase F (cyclophilin F)
NM_002715	PPP2CA	protein phosphatase 2 (formerly 2A), catalytic subunit, alpha isoform
NM_007273	REA	repressor of estrogen receptor activity
NM_005138	SCO2	SCO cytochrome oxidase deficient homolog 2 (yeast)
NM_004168	SDHA	succinate dehydrogenase complex, subunit A, flavoprotein (Fp)
NM_003009	SEPW1	selenoprotein W, 1
NM_003143	SSBP1	single-stranded DNA binding protein 1
NM_003171	SUPV3L1	suppressor of var1, 3-like 1 (S. cerevisiae)
NM_005834	TIMM17B	translocase of inner mitochondrial membrane 17 homolog B (yeast)
NM_013337	TIMM22	translocase of inner mitochondrial membrane 22 homolog (yeast)
NM_006351	TIMM44	translocase of inner mitochondrial membrane 44 homolog (yeast)
NM_004085	TIMM8A	translocase of inner mitochondrial membrane 8 homolog A (yeast)
NM_012459	TIMM8B	translocase of inner mitochondrial membrane 8 homolog B (yeast)
NM_014820	TOMM70A	translocase of outer mitochondrial membrane 70 homolog A (yeast)
NM_006294	UQCRB	ubiquinol-cytochrome c reductase binding protein
NM_003366	UQCRC2	ubiquinol-cytochrome c reductase core protein II
NM_014231	VAMP1	vesicle-associated membrane protein 1 (synaptobrevin 1)
NM_015836	WARS2	tryptophanyl tRNA synthetase 2 (mitochondrial)
